# Supplementary material for: Amiloride hydro­chloride methanol disolvate
Source: Acta Crystallogr Sect E Struct Rep Online. 2010 May 15;66(Pt 6):o1364. doi: 10.1107/S1600536810017484 (PMC2979568; doi:10.1107/S1600536810017484)
Supplement: Supplementary file 1 [file e-66-o1364-sup1.cif]

##############################################################################
###                                                                        ###
###        Electronic paper (Acta Crystallographica Section E)             ###
###                                                                        ###
##############################################################################
#                                                                            #
# This CIF contains the data in a paper accepted for publication in Acta     #
# Crystallographica Section E. It conforms to the requirements of Notes      #
# for Authors for Section E, and has been peer reviewed under the auspices   #
# of the IUCr Commission on Journals.                                        #
#                                                                            #
# Full details of the Crystallographic Information File format               #
# are given in the paper "The Crystallographic Information File (CIF):       #
# a New Standard Archive File for Crystallography" by S. R. Hall, F. H.      #
# Allen and I. D. Brown [Acta Cryst. (1991), A47, 655-685].                  #
#                                                                            #
# The current version of the core CIF dictionary is obtainable from          #
# ftp://ftp.iucr.org/pub/cif_core.dic. The current version number is 2.4.    #
#                                                                            #
# Software is freely available for graphical display of the structure(s) in  #
# this CIF.  For information consult the CIF home page http://www.iucr.org/  #
# cif/home.html                                                              #
#                                                                            #
# This file may be used for bona fide research purposes within the           #
# scientific community so long as proper attribution is given to the journal # 
# article from which it was obtained.                                        #
#                                                                            #
##############################################################################
                                             
data_I
_audit_creation_method     SHELXL-97
_chemical_name_systematic
;
2-(3,5-diamino-6-chloropyrazin-2-ylcarbonyl)guanidinium chloride methanol
disolvate
;
_chemical_name_common     'Amiloride hydrochloride methanol disolvate'
_chemical_formula_moiety     'C6 H9 Cl N7 O +, Cl -, 2(C H4 O)'
_chemical_formula_sum     'C8 H17 Cl2 N7 O3'
_chemical_formula_iupac     'C6 H9 Cl N7 O +, Cl -, 2C H4 O'
_chemical_formula_weight     330.19
_chemical_melting_point     ?
_symmetry_cell_setting     Monoclinic
_symmetry_space_group_name_H-M     'P 21/n'
_symmetry_space_group_name_Hall     '-P 2yn'
loop_
    _symmetry_equiv_pos_as_xyz
    'x, y, z'
    '-x+1/2, y+1/2, -z+1/2'
    '-x, -y, -z'
    'x-1/2, -y-1/2, z-1/2'
_cell_length_a     5.9473(5)
_cell_length_b     16.7278(17)
_cell_length_c     14.7784(15)
_cell_angle_alpha     90.00
_cell_angle_beta     90.080(8)
_cell_angle_gamma     90.00
_cell_volume     1470.2(2)
_cell_formula_units_Z     4
_cell_measurement_reflns_used     11166
_cell_measurement_theta_min     3.7
_cell_measurement_theta_max     25.7
_cell_measurement_temperature     173(2)
_exptl_crystal_description     block
_exptl_crystal_colour     colourless
_exptl_crystal_size_max     0.30
_exptl_crystal_size_mid     0.25
_exptl_crystal_size_min     0.20
_exptl_crystal_density_diffrn     1.492
_exptl_crystal_density_meas     ?
_exptl_crystal_density_method     'not measured'
_exptl_crystal_F_000     688
_exptl_absorpt_coefficient_mu     0.461
_exptl_absorpt_correction_type     multi-scan
_exptl_absorpt_process_details     '(MULABS; Spek, 2009; Blessing, 1995)'
_exptl_absorpt_correction_T_min     0.8742
_exptl_absorpt_correction_T_max     0.9135
_exptl_special_details
;
;
_diffrn_ambient_temperature     173(2)
_diffrn_radiation_type     MoK\a
_diffrn_radiation_wavelength     0.71073
_diffrn_radiation_source     'fine-focus sealed tube'
_diffrn_radiation_monochromator     graphite
_diffrn_measurement_device_type     'Stoe IPDS II two-circle'
_diffrn_measurement_method     \w
_diffrn_detector_area_resol_mean     ?
_diffrn_reflns_number     19184
_diffrn_reflns_av_R_equivalents     0.0713
_diffrn_reflns_av_sigmaI/netI     0.0845
_diffrn_reflns_theta_min     3.64
_diffrn_reflns_theta_max     25.62
_diffrn_reflns_theta_full     25.00
_diffrn_measured_fraction_theta_max     0.990
_diffrn_measured_fraction_theta_full     0.998
_diffrn_reflns_limit_h_min     -7
_diffrn_reflns_limit_h_max     7
_diffrn_reflns_limit_k_min     -20
_diffrn_reflns_limit_k_max     20
_diffrn_reflns_limit_l_min     -17
_diffrn_reflns_limit_l_max     17
_diffrn_standards_number     0
_diffrn_standards_interval_count     .
_diffrn_standards_interval_time     .
_diffrn_standards_decay_%     ?
_refine_special_details
;
Refinement of <i>F</i>^2^ against ALL reflections. The weighted <i>R</i>-factor
wR and goodness of fit <i>S</i> are based on <i>F</i>^2^, conventional
<i>R</i>-factors <i>R</i> are based on <i>F</i>, with <i>F</i> set to zero for
negative <i>F</i>^2^. The threshold expression of <i>F</i>^2^ >
\s(<i>F</i>^2^) is used only for calculating <i>R</i>-factors(gt) etc. and is
not relevant to the choice of reflections for refinement. <i>R</i>-factors
based on <i>F</i>^2^ are statistically about twice as large as those based on
<i>F</i>, and <i>R</i>- factors based on ALL data will be even larger.
;
_reflns_number_total     2739
_reflns_number_gt     1852
_reflns_threshold_expression     I>2\s(I)
_refine_ls_structure_factor_coef     Fsqd
_refine_ls_matrix_type     full
_refine_ls_R_factor_all     0.0918
_refine_ls_R_factor_gt     0.0497
_refine_ls_wR_factor_gt     0.0711
_refine_ls_wR_factor_ref     0.0798
_refine_ls_goodness_of_fit_ref     0.962
_refine_ls_restrained_S_all     0.960
_refine_ls_number_reflns     2739
_refine_ls_number_parameters     212
_refine_ls_number_restraints     9
_refine_ls_hydrogen_treatment     mixed
_refine_ls_weighting_scheme     calc
_refine_ls_weighting_details
                 'calc w=1/[\s^2^(Fo^2^)+(0.0253P)^2^] where P=(Fo^2^+2Fc^2^)/3'
_atom_sites_solution_hydrogens     geom
_atom_sites_solution_primary     direct
_atom_sites_solution_secondary     difmap
_refine_ls_shift/su_max     0.000
_refine_ls_shift/su_mean     0.000
_refine_diff_density_max     0.218
_refine_diff_density_min     -0.248
_refine_ls_extinction_method     none
_refine_ls_extinction_coef     ?
loop_
    _atom_type_symbol
    _atom_type_description
    _atom_type_scat_dispersion_real
    _atom_type_scat_dispersion_imag
    _atom_type_scat_source
    'C' 'C' 0.0033 0.0016
                         'International Tables Vol C Tables 4.2.6.8 and 6.1.1.4'
    'H' 'H' 0.0000 0.0000
                         'International Tables Vol C Tables 4.2.6.8 and 6.1.1.4'
    'N' 'N' 0.0061 0.0033
                         'International Tables Vol C Tables 4.2.6.8 and 6.1.1.4'
    'O' 'O' 0.0106 0.0060
                         'International Tables Vol C Tables 4.2.6.8 and 6.1.1.4'
    'Cl' 'Cl' 0.1484 0.1585
                         'International Tables Vol C Tables 4.2.6.8 and 6.1.1.4'
_computing_data_collection     'X-AREA (Stoe & Cie, 2001)'
_computing_cell_refinement     'X-AREA (Stoe & Cie, 2001)'
_computing_data_reduction     'X-AREA (Stoe & Cie, 2001)'
_computing_structure_solution     'SHELXS97 (Sheldrick, 2008)'
_computing_structure_refinement     'SHELXL97 (Sheldrick, 2008)'
_computing_molecular_graphics     'XP (Sheldrick, 2008)'
_computing_publication_material     'SHELXL97 (Sheldrick, 2008)'
loop_
    _atom_site_type_symbol
    _atom_site_label
    _atom_site_fract_x
    _atom_site_fract_y
    _atom_site_fract_z
    _atom_site_U_iso_or_equiv
    _atom_site_adp_type
    _atom_site_calc_flag
    _atom_site_refinement_flags
    _atom_site_occupancy
    _atom_site_disorder_assembly
    _atom_site_disorder_group
    N N1 0.4136(4) 0.07364(14) 0.32999(16) 0.0187(6) Uani d . 1 . .
    C C2 0.5851(5) 0.02607(17) 0.32413(18) 0.0179(6) Uani d . 1 . .
    Cl Cl2 0.62266(14) -0.02883(5) 0.22493(5) 0.0315(2) Uani d . 1 . .
    C C3 0.7485(5) 0.01732(16) 0.39568(19) 0.0182(6) Uani d . 1 . .
    N N31 0.9232(4) -0.03176(16) 0.38692(17) 0.0241(6) Uani d D 1 . .
    H H31A 1.006(5) -0.0400(18) 0.4354(14) 0.029 Uiso d D 1 . .
    H H31B 0.939(5) -0.0621(16) 0.3394(14) 0.029 Uiso d D 1 . .
    N N4 0.7256(4) 0.06106(13) 0.47133(16) 0.0179(5) Uani d . 1 . .
    C C5 0.5473(5) 0.11111(16) 0.47856(19) 0.0173(6) Uani d . 1 . .
    N N51 0.5303(5) 0.15414(15) 0.55477(18) 0.0256(6) Uani d D 1 . .
    H H51A 0.624(4) 0.1497(18) 0.6007(15) 0.031 Uiso d D 1 . .
    H H51B 0.410(3) 0.1839(16) 0.561(2) 0.031 Uiso d D 1 . .
    C C6 0.3874(5) 0.11725(17) 0.40695(19) 0.0168(6) Uani d . 1 . .
    C C11 0.1930(5) 0.17089(18) 0.4093(2) 0.0202(7) Uani d . 1 . .
    O O11 0.1433(4) 0.21444(12) 0.47391(14) 0.0249(5) Uani d . 1 . .
    N N12 0.0642(4) 0.16832(14) 0.33015(15) 0.0173(5) Uani d D 1 . .
    H H12 0.110(5) 0.1370(14) 0.2874(15) 0.021 Uiso d D 1 . .
    C C13 -0.1158(5) 0.21632(17) 0.3097(2) 0.0196(7) Uani d . 1 . .
    N N14 -0.2054(4) 0.20867(16) 0.22820(18) 0.0250(6) Uani d D 1 . .
    H H14A -0.326(3) 0.2377(16) 0.218(2) 0.030 Uiso d D 1 . .
    H H14B -0.134(5) 0.1739(15) 0.1935(18) 0.030 Uiso d D 1 . .
    N N15 -0.1985(4) 0.26602(16) 0.37008(18) 0.0250(6) Uani d D 1 . .
    H H15A -0.310(4) 0.2979(16) 0.355(2) 0.030 Uiso d D 1 . .
    H H15B -0.141(5) 0.2664(19) 0.4246(11) 0.030 Uiso d D 1 . .
    Cl Cl1 0.36907(12) 0.32420(4) 0.23835(5) 0.02329(18) Uani d . 1 . .
    O O1M 0.4195(4) 0.44145(13) 0.39875(15) 0.0335(6) Uani d . 1 . .
    H H1M 0.4001 0.4139 0.3519 0.050 Uiso calc R 1 . .
    C C1M 0.2507(6) 0.4216(2) 0.4641(2) 0.0355(8) Uani d . 1 . .
    H H1M1 0.2637 0.3650 0.4802 0.053 Uiso calc R 1 . .
    H H1M2 0.1015 0.4318 0.4384 0.053 Uiso calc R 1 . .
    H H1M3 0.2716 0.4545 0.5183 0.053 Uiso calc R 1 . .
    O O2M 0.4108(4) 0.59993(13) 0.35076(15) 0.0315(6) Uani d . 1 . .
    H H2M 0.4196 0.5504 0.3592 0.047 Uiso calc R 1 . .
    C C2MA 0.2302(6) 0.6318(2) 0.4037(2) 0.0370(9) Uani d . 1 . .
    H H2M1 0.0883 0.6071 0.3848 0.056 Uiso calc R 1 . .
    H H2M2 0.2214 0.6898 0.3945 0.056 Uiso calc R 1 . .
    H H2M3 0.2573 0.6205 0.4678 0.056 Uiso calc R 1 . .
loop_
    _atom_site_aniso_label
    _atom_site_aniso_U_11
    _atom_site_aniso_U_22
    _atom_site_aniso_U_33
    _atom_site_aniso_U_12
    _atom_site_aniso_U_13
    _atom_site_aniso_U_23
    N1 0.0148(14) 0.0184(13) 0.0229(14) -0.0003(11) -0.0025(10) 0.0018(11)
    C2 0.0171(15) 0.0209(15) 0.0157(14) -0.0018(13) -0.0030(12) 0.0000(12)
    Cl2 0.0278(5) 0.0391(5) 0.0276(4) 0.0122(4) -0.0061(3) -0.0114(4)
    C3 0.0142(15) 0.0149(15) 0.0254(16) -0.0011(13) 0.0002(12) 0.0037(13)
    N31 0.0209(14) 0.0244(15) 0.0268(15) 0.0082(12) -0.0059(12) -0.0050(12)
    N4 0.0133(13) 0.0146(12) 0.0258(14) 0.0018(10) -0.0036(10) 0.0012(10)
    C5 0.0172(16) 0.0129(14) 0.0220(16) -0.0037(12) -0.0017(12) 0.0012(12)
    N51 0.0250(16) 0.0269(15) 0.0250(15) 0.0067(12) -0.0070(12) -0.0061(12)
    C6 0.0125(15) 0.0141(14) 0.0238(16) -0.0012(12) -0.0014(12) -0.0002(12)
    C11 0.0186(16) 0.0162(15) 0.0257(16) -0.0046(13) -0.0006(13) 0.0037(14)
    O11 0.0265(12) 0.0212(11) 0.0268(12) 0.0062(9) -0.0021(9) -0.0042(9)
    N12 0.0174(13) 0.0166(13) 0.0180(13) 0.0043(11) -0.0024(10) -0.0011(10)
    C13 0.0141(15) 0.0156(15) 0.0290(17) -0.0004(12) 0.0001(13) 0.0027(13)
    N14 0.0197(15) 0.0272(15) 0.0280(16) 0.0083(11) -0.0061(12) 0.0000(12)
    N15 0.0197(15) 0.0263(15) 0.0290(15) 0.0103(12) -0.0039(12) -0.0018(12)
    Cl1 0.0196(4) 0.0206(4) 0.0296(4) 0.0024(3) -0.0022(3) 0.0006(3)
    O1M 0.0372(14) 0.0317(14) 0.0317(13) -0.0091(11) 0.0034(11) -0.0026(10)
    C1M 0.040(2) 0.0347(19) 0.0318(19) -0.0092(17) -0.0015(16) 0.0054(16)
    O2M 0.0344(14) 0.0271(13) 0.0328(13) -0.0055(11) -0.0006(11) 0.0064(11)
    C2MA 0.039(2) 0.033(2) 0.039(2) -0.0027(17) 0.0032(17) 0.0001(16)
_geom_special_details
;
All esds (except the esd in the dihedral angle between two l.s. planes) are
estimated using the full covariance matrix. The cell esds are taken into
account individually in the estimation of esds in distances, angles and
torsion angles; correlations between esds in cell parameters are only used
when they are defined by crystal symmetry. An approximate (isotropic)
treatment of cell esds is used for estimating esds involving l.s. planes.
;
loop_
    _geom_bond_atom_site_label_1
    _geom_bond_atom_site_label_2
    _geom_bond_site_symmetry_2
    _geom_bond_distance
    _geom_bond_publ_flag
    N1 C2 . 1.297(4) ?
    N1 C6 . 1.360(4) ?
    C2 C3 . 1.443(4) ?
    C2 Cl2 . 1.745(3) ?
    C3 N31 . 1.331(4) ?
    C3 N4 . 1.343(4) ?
    N31 H31A . 0.880(10) ?
    N31 H31B . 0.872(10) ?
    N4 C5 . 1.355(4) ?
    C5 N51 . 1.341(4) ?
    C5 C6 . 1.426(4) ?
    N51 H51A . 0.879(10) ?
    N51 H51B . 0.878(10) ?
    C6 C11 . 1.464(4) ?
    C11 O11 . 1.238(3) ?
    C11 N12 . 1.398(4) ?
    N12 C13 . 1.371(4) ?
    N12 H12 . 0.866(10) ?
    C13 N15 . 1.316(4) ?
    C13 N14 . 1.322(4) ?
    N14 H14A . 0.880(10) ?
    N14 H14B . 0.884(10) ?
    N15 H15A . 0.880(10) ?
    N15 H15B . 0.876(10) ?
    O1M C1M . 1.432(4) ?
    O1M H1M . 0.8400 ?
    C1M H1M1 . 0.9800 ?
    C1M H1M2 . 0.9800 ?
    C1M H1M3 . 0.9800 ?
    O2M C2MA . 1.433(4) ?
    O2M H2M . 0.8400 ?
    C2MA H2M1 . 0.9800 ?
    C2MA H2M2 . 0.9800 ?
    C2MA H2M3 . 0.9800 ?
loop_
    _geom_angle_atom_site_label_1
    _geom_angle_atom_site_label_2
    _geom_angle_atom_site_label_3
    _geom_angle_site_symmetry_1
    _geom_angle_site_symmetry_3
    _geom_angle
    _geom_angle_publ_flag
    C2 N1 C6 . . 118.4(2) ?
    N1 C2 C3 . . 122.9(3) ?
    N1 C2 Cl2 . . 118.7(2) ?
    C3 C2 Cl2 . . 118.4(2) ?
    N31 C3 N4 . . 119.8(3) ?
    N31 C3 C2 . . 121.1(3) ?
    N4 C3 C2 . . 119.1(3) ?
    C3 N31 H31A . . 117(2) ?
    C3 N31 H31B . . 122(2) ?
    H31A N31 H31B . . 120(3) ?
    C3 N4 C5 . . 118.8(2) ?
    N51 C5 N4 . . 117.2(3) ?
    N51 C5 C6 . . 122.3(3) ?
    N4 C5 C6 . . 120.5(3) ?
    C5 N51 H51A . . 124(2) ?
    C5 N51 H51B . . 117(2) ?
    H51A N51 H51B . . 119(3) ?
    N1 C6 C5 . . 120.3(3) ?
    N1 C6 C11 . . 116.1(2) ?
    C5 C6 C11 . . 123.6(3) ?
    O11 C11 N12 . . 122.2(3) ?
    O11 C11 C6 . . 124.6(3) ?
    N12 C11 C6 . . 113.2(3) ?
    C13 N12 C11 . . 126.4(2) ?
    C13 N12 H12 . . 116(2) ?
    C11 N12 H12 . . 117(2) ?
    N15 C13 N14 . . 121.9(3) ?
    N15 C13 N12 . . 120.8(3) ?
    N14 C13 N12 . . 117.2(3) ?
    C13 N14 H14A . . 116(2) ?
    C13 N14 H14B . . 114(2) ?
    H14A N14 H14B . . 131(3) ?
    C13 N15 H15A . . 119(2) ?
    C13 N15 H15B . . 119(2) ?
    H15A N15 H15B . . 122(3) ?
    C1M O1M H1M . . 109.5 ?
    O1M C1M H1M1 . . 109.5 ?
    O1M C1M H1M2 . . 109.5 ?
    H1M1 C1M H1M2 . . 109.5 ?
    O1M C1M H1M3 . . 109.5 ?
    H1M1 C1M H1M3 . . 109.5 ?
    H1M2 C1M H1M3 . . 109.5 ?
    C2MA O2M H2M . . 109.5 ?
    O2M C2MA H2M1 . . 109.5 ?
    O2M C2MA H2M2 . . 109.5 ?
    H2M1 C2MA H2M2 . . 109.5 ?
    O2M C2MA H2M3 . . 109.5 ?
    H2M1 C2MA H2M3 . . 109.5 ?
    H2M2 C2MA H2M3 . . 109.5 ?
loop_
    _geom_torsion_atom_site_label_1
    _geom_torsion_atom_site_label_2
    _geom_torsion_atom_site_label_3
    _geom_torsion_atom_site_label_4
    _geom_torsion_site_symmetry_1
    _geom_torsion_site_symmetry_2
    _geom_torsion_site_symmetry_3
    _geom_torsion_site_symmetry_4
    _geom_torsion
    _geom_torsion_publ_flag
    C6 N1 C2 C3 . . . . 0.1(4) ?
    C6 N1 C2 Cl2 . . . . -178.9(2) ?
    N1 C2 C3 N31 . . . . -179.6(3) ?
    Cl2 C2 C3 N31 . . . . -0.5(4) ?
    N1 C2 C3 N4 . . . . -1.1(4) ?
    Cl2 C2 C3 N4 . . . . 178.0(2) ?
    N31 C3 N4 C5 . . . . 179.5(3) ?
    C2 C3 N4 C5 . . . . 1.1(4) ?
    C3 N4 C5 N51 . . . . -179.7(2) ?
    C3 N4 C5 C6 . . . . -0.2(4) ?
    C2 N1 C6 C5 . . . . 0.8(4) ?
    C2 N1 C6 C11 . . . . 179.0(3) ?
    N51 C5 C6 N1 . . . . 178.7(3) ?
    N4 C5 C6 N1 . . . . -0.8(4) ?
    N51 C5 C6 C11 . . . . 0.6(4) ?
    N4 C5 C6 C11 . . . . -178.9(3) ?
    N1 C6 C11 O11 . . . . 179.6(3) ?
    C5 C6 C11 O11 . . . . -2.2(4) ?
    N1 C6 C11 N12 . . . . -0.1(4) ?
    C5 C6 C11 N12 . . . . 178.1(3) ?
    O11 C11 N12 C13 . . . . 6.0(4) ?
    C6 C11 N12 C13 . . . . -174.3(3) ?
    C11 N12 C13 N15 . . . . -6.9(4) ?
    C11 N12 C13 N14 . . . . 175.0(3) ?
loop_
    _geom_hbond_atom_site_label_D
    _geom_hbond_atom_site_label_H
    _geom_hbond_atom_site_label_A
    _geom_hbond_site_symmetry_A
    _geom_hbond_distance_DH
    _geom_hbond_distance_HA
    _geom_hbond_distance_DA
    _geom_hbond_angle_DHA
    N31 H31A N4 3_756 0.880(10) 2.137(13) 2.996(3) 165(3)
    N31 H31B Cl1 2_645 0.872(10) 2.497(18) 3.281(3) 150(3)
    N51 H51A Cl1 4_666 0.879(10) 2.540(13) 3.396(3) 165(3)
    N51 H51B O11 . 0.878(10) 2.11(2) 2.781(3) 133(3)
    N12 H12 O2M 2_545 0.866(10) 2.137(18) 2.912(3) 149(3)
    N14 H14A Cl1 1_455 0.880(10) 2.341(14) 3.188(3) 162(3)
    N14 H14B O2M 2_545 0.884(10) 1.930(15) 2.783(3) 162(3)
    N15 H15A Cl1 1_455 0.880(10) 2.61(2) 3.367(3) 145(3)
    N15 H15B O11 . 0.876(10) 2.03(3) 2.688(3) 131(3)
    O1M H1M Cl1 . 0.84 2.26 3.091(2) 171.3
    O2M H2M O1M . 0.84 1.91 2.745(3) 170.1
data_global
_journal_date_recd_electronic     2010-05-11
_journal_date_accepted     2010-05-12
_journal_name_full     'Acta Crystallographica, Section E'
_journal_year     2010
_journal_volume     66
_journal_issue      6
_journal_page_first     o1364
_journal_page_last     o1364
_journal_paper_category     QO
_journal_coeditor_code     NG2772
_publ_contact_author
;
      Dr. Michael Bolte
      Institut f\"ur Anorganische Chemie
      J. W. Goethe-Universit\"at
      Max-von-Laue-Str. 7
      60438 Frankfurt/Main
      Germany
;
_publ_contact_author_email     bolte@chemie.uni-frankfurt.de
_publ_contact_author_fax     '49 69 798 29239'
_publ_contact_author_phone     '49 69 798 29136'
_publ_section_title
;
Amiloride hydrochloride methanol disolvate: a new pseudopolymorph of amiloride
;
loop_
    _publ_author_name
    _publ_author_address
    'Ton, Cuong Quoc'
;     Institut f\"ur Organische Chemie
      J. W. Goethe-Universit\"at Frankfurt
      Max-von-Laue-Strasse 7
      60438 Frankfurt/Main
      Germany
;
    'Bolte, Michael'
;     Institut f\"ur Anorganische Chemie
      J. W. Goethe-Universit\"at Frankfurt
      Max-von-Laue-Strasse 7
      60438 Frankfurt/Main
      Germany
;
