# Supplementary material for: Amiloride hydro­chloride methanol disolvate
Source: Acta Crystallogr Sect E Struct Rep Online. 2010 May 15;66(Pt 6):o1364. doi: 10.1107/S1600536810017484 (PMC2979568; doi:10.1107/S1600536810017484)
Supplement: Supplementary file 2 [file e-66-o1364-Isup2.hkl]

# 
# h,k,l, Fc-squared, Fo-squared, sigma(Fo-squared) and status flag 
# 
data_I
_shelx_title ' test1 in P2(1)/n' 
_shelx_refln_list_code          4 
_shelx_F_calc_maximum      210.54 
_exptl_crystal_F_000       688.00 
_reflns_d_resolution_high  0.8219 
 
loop_ 
 _symmetry_equiv_pos_as_xyz 
 'x, y, z' 
 '-x+1/2, y+1/2, -z+1/2' 
 '-x, -y, -z' 
 'x-1/2, -y-1/2, z-1/2' 
 
_cell_length_a     5.9473 
_cell_length_b    16.7278 
_cell_length_c    14.7784 
_cell_angle_alpha  90.000 
_cell_angle_beta   90.080 
_cell_angle_gamma  90.000 
 
_shelx_F_squared_multiplier     1.000 
 
loop_ 
 _refln_index_h 
 _refln_index_k 
 _refln_index_l 
 _refln_F_squared_calc 
 _refln_F_squared_meas 
 _refln_F_squared_sigma 
 _refln_observed_status 
   2   0   0      404.95      391.63     59.04 o 
   4   0   0     4399.25     4486.16     94.41 o 
   6   0   0     1201.92     1243.37     69.40 o 
   1   1   0      147.34      122.72     42.36 o 
   2   1   0     1924.03     1828.22     51.97 o 
   3   1   0       58.24       29.02     32.27 o 
   4   1   0      581.18      621.28     41.70 o 
   5   1   0        3.73        8.94     41.68 o 
   6   1   0      739.61      799.07     45.76 o 
   7   1   0        0.44       76.27     51.81 o 
   1   2   0        9.16        6.39     43.05 o 
   2   2   0     1388.29     1240.55     52.55 o 
   3   2   0      551.86      630.30     39.94 o 
   4   2   0        3.29       23.41     38.62 o 
   5   2   0        2.18        4.95     39.19 o 
   6   2   0     1189.65     1189.61     51.67 o 
   7   2   0       12.44       20.78     53.62 o 
   1   3   0     5351.75     5291.03     83.95 o 
   2   3   0        1.68       23.24     36.92 o 
   3   3   0     7049.36     7204.34    108.59 o 
   4   3   0       74.15       71.66     35.44 o 
   5   3   0      724.49      737.96     41.53 o 
   6   3   0      534.11      540.82     52.11 o 
   7   3   0      212.65      237.36     57.47 o 
   0   4   0       53.13       19.89     61.31 o 
   1   4   0        3.50       -0.29     47.05 o 
   2   4   0     1458.84     1534.22     43.76 o 
   3   4   0     4592.09     4753.18     62.28 o 
   4   4   0      314.35      386.52     37.01 o 
   5   4   0     1200.87     1247.65     43.81 o 
   6   4   0        4.89       40.14     49.13 o 
   7   4   0      288.91      306.00     58.45 o 
   1   5   0     2527.70     2541.04     57.65 o 
   2   5   0      657.64      656.12     35.26 o 
   3   5   0      755.70      793.83     35.67 o 
   4   5   0      274.60      286.03     37.58 o 
   5   5   0        0.21       34.19     37.79 o 
   6   5   0      125.74      132.17     52.99 o 
   0   6   0     1073.66     1054.51     62.52 o 
   1   6   0      947.44      973.52     41.56 o 
   2   6   0       67.00      106.57     33.01 o 
   3   6   0      850.23      838.76     37.59 o 
   4   6   0      571.20      652.66     40.09 o 
   5   6   0      148.24      171.85     39.90 o 
   6   6   0      135.56      146.41     52.53 o 
   1   7   0     1944.28     1943.48     46.76 o 
   2   7   0     1618.78     1455.51     39.36 o 
   3   7   0      149.23      139.78     33.81 o 
   4   7   0        3.59       32.98     36.15 o 
   5   7   0       51.15       34.16     40.57 o 
   6   7   0     1417.00     1390.71     70.50 o 
   0   8   0     3213.18     3218.22     67.20 o 
   1   8   0        2.28       40.19     31.08 o 
   2   8   0        0.44       -1.48     32.15 o 
   3   8   0       18.90        7.24     34.17 o 
   4   8   0      423.49      429.59     39.22 o 
   5   8   0       16.84       58.01     40.54 o 
   6   8   0       25.40      145.57     55.70 o 
   1   9   0      761.88      813.31     36.10 o 
   2   9   0        0.11       16.72     32.15 o 
   3   9   0      112.83       93.44     34.37 o 
   4   9   0      291.74      273.35     38.67 o 
   5   9   0       70.59       96.14     41.49 o 
   6   9   0       56.16       56.24     53.20 o 
   0  10   0       72.13       79.76     46.18 o 
   1  10   0     2971.80     2770.97     55.69 o 
   2  10   0       69.96       96.35     32.98 o 
   3  10   0      318.56      300.38     35.61 o 
   4  10   0      104.53      135.45     37.95 o 
   5  10   0     1064.23     1092.93     46.78 o 
   6  10   0       21.43       56.25     53.66 o 
   1  11   0      734.29      738.62     38.46 o 
   2  11   0        4.80       26.74     32.75 o 
   3  11   0      565.71      555.93     35.30 o 
   4  11   0      433.53      376.88     39.08 o 
   5  11   0        2.69       75.35     42.75 o 
   6  11   0        0.27       -8.32     50.08 o 
   0  12   0       14.20       41.93     43.50 o 
   1  12   0       26.55       27.51     34.34 o 
   2  12   0        0.62       28.94     33.63 o 
   3  12   0      210.76      204.77     34.49 o 
   4  12   0       68.90       40.98     38.49 o 
   5  12   0        0.67        0.22     44.76 o 
   1  13   0       14.77       25.55     36.34 o 
   2  13   0       65.06       78.33     34.23 o 
   3  13   0        0.94       46.14     36.28 o 
   4  13   0      555.25      566.92     42.31 o 
   5  13   0      149.88      172.11     47.58 o 
   0  14   0      965.46      946.28     52.76 o 
   1  14   0      119.17      102.15     38.01 o 
   2  14   0      307.41      356.35     38.04 o 
   3  14   0       27.32       44.22     37.56 o 
   4  14   0     1045.26     1004.02     46.37 o 
   5  14   0        1.73       30.66     51.14 o 
   1  15   0       42.25       69.83     38.69 o 
   2  15   0      156.94      154.64     38.18 o 
   3  15   0       12.77       23.92     38.41 o 
   4  15   0       32.11       66.46     46.77 o 
   0  16   0      434.40      505.54     59.87 o 
   1  16   0        9.33       25.71     36.15 o 
   2  16   0      181.33      201.51     38.57 o 
   3  16   0      428.48      405.03     43.43 o 
   4  16   0      204.97      176.89     49.80 o 
   1  17   0      296.62      296.55     39.67 o 
   2  17   0      158.74      157.87     41.20 o 
   3  17   0       90.98      126.57     43.52 o 
   0  18   0      280.48      258.83     65.77 o 
   1  18   0       74.39       56.51     44.17 o 
   2  18   0        9.48        2.32     43.10 o 
   3  18   0       50.08      155.51     47.43 o 
   1  19   0      120.99      105.88     46.23 o 
   2  19   0      238.18      280.57     45.24 o 
   0  20   0     1635.97     1362.30     92.24 o 
   1  20   0      152.71      133.62     56.69 o 
  -7   0   1       41.39       48.91     73.27 o 
  -5   0   1       70.73       14.90     51.92 o 
  -3   0   1     6167.54     6381.31    116.84 o 
  -1   0   1      977.36     1074.03    101.94 o 
   1   0   1     1811.35     1500.30     85.95 o 
   3   0   1        0.12       39.05     46.20 o 
   5   0   1       49.66       26.78     53.16 o 
   7   0   1      116.48      103.18     76.06 o 
  -7   1   1      338.43      324.96     52.09 o 
  -6   1   1      253.54      280.67     43.77 o 
  -5   1   1       28.53       29.33     35.07 o 
  -4   1   1        0.55        1.65     39.44 o 
  -3   1   1      207.20      168.10     35.02 o 
  -2   1   1     3487.22     3485.68     57.67 o 
  -1   1   1      269.05      240.97     46.25 o 
   1   1   1       77.19       59.61     48.19 o 
   2   1   1     9690.17     9041.38    107.58 o 
   3   1   1      115.17      138.54     33.48 o 
   4   1   1      155.50      206.23     35.83 o 
   5   1   1      941.41     1000.29     43.24 o 
   6   1   1      816.30      816.10     58.72 o 
   7   1   1      174.02      153.91     57.45 o 
  -7   2   1       57.26       99.58     53.23 o 
  -6   2   1       67.34       74.59     43.24 o 
  -5   2   1      283.48      317.68     44.82 o 
  -4   2   1      465.20      438.07     38.47 o 
  -3   2   1     5211.08     5313.97     57.46 o 
  -2   2   1      749.75      755.83     41.28 o 
  -1   2   1       35.65       27.36     44.59 o 
   1   2   1     5863.98     5860.19     95.74 o 
   2   2   1     1314.39     1270.25     49.37 o 
   3   2   1       49.53       32.95     33.80 o 
   4   2   1      537.43      576.93     38.07 o 
   5   2   1      199.20      195.64     42.03 o 
   6   2   1     1367.92     1276.29     62.22 o 
   7   2   1      385.20      334.88     56.59 o 
  -7   3   1      107.82       95.16     55.15 o 
  -6   3   1      151.86      179.06     44.89 o 
  -5   3   1       82.69      149.81     39.38 o 
  -4   3   1      532.20      523.04     37.71 o 
  -3   3   1      230.30      305.32     33.75 o 
  -2   3   1     1262.24     1211.12     42.94 o 
  -1   3   1     1135.06     1157.85     54.88 o 
   0   3   1     1400.13     1216.47     52.19 o 
   1   3   1      721.76      620.16     49.04 o 
   2   3   1     2036.06     2086.42     49.79 o 
   3   3   1       18.64       22.01     33.68 o 
   4   3   1      313.23      297.36     42.47 o 
   5   3   1       27.16       33.44     45.03 o 
   6   3   1      133.71       93.85     49.90 o 
   7   3   1      419.41      405.03     65.62 o 
  -7   4   1      177.26      138.54     57.86 o 
  -6   4   1        6.46      -12.94     45.03 o 
  -5   4   1      166.29      140.88     40.67 o 
  -4   4   1        1.13       19.81     34.99 o 
  -3   4   1     1405.38     1510.00     39.56 o 
  -2   4   1       34.19       43.57     33.68 o 
  -1   4   1    38705.60    37232.40    675.94 o 
   0   4   1      244.76      180.63     46.05 o 
   1   4   1     3341.44     3151.02     66.02 o 
   2   4   1      134.54      176.88     38.99 o 
   3   4   1     2384.30     2474.68     52.01 o 
   4   4   1      336.07      311.91     43.85 o 
   5   4   1       10.56       15.99     43.71 o 
   6   4   1       32.55      -34.05     46.84 o 
   7   4   1      361.27      257.91     63.31 o 
  -6   5   1      293.94      245.11     46.26 o 
  -5   5   1        5.05       11.17     37.65 o 
  -4   5   1        0.02        7.81     33.66 o 
  -3   5   1      445.48      432.54     35.12 o 
  -2   5   1     3874.35     4007.88     58.47 o 
  -1   5   1       28.84      118.56     42.13 o 
   0   5   1     3381.23     3272.11     59.73 o 
   1   5   1       34.68       48.98     39.60 o 
   2   5   1     1440.65     1423.01     42.48 o 
   3   5   1     5879.56     5985.63     90.29 o 
   4   5   1       22.52       67.30     36.17 o 
   5   5   1      219.80      259.47     40.76 o 
   6   5   1      893.42      919.91     50.36 o 
  -6   6   1       46.86       55.60     46.48 o 
  -5   6   1       31.26       52.69     40.46 o 
  -4   6   1      853.41      818.71     40.93 o 
  -3   6   1        3.19       36.33     32.62 o 
  -2   6   1      974.63     1009.87     43.57 o 
  -1   6   1      189.07      230.13     38.24 o 
   0   6   1     2789.97     2632.23     51.94 o 
   1   6   1     1599.15     1574.58     44.09 o 
   2   6   1     3762.76     3918.89     60.30 o 
   3   6   1      246.94      288.75     35.71 o 
   4   6   1     1351.93     1398.99     49.85 o 
   5   6   1      514.57      627.80     44.53 o 
   6   6   1       81.59      166.62     49.24 o 
  -6   7   1       22.79       52.43     50.69 o 
  -5   7   1      202.44      230.17     41.71 o 
  -4   7   1      140.83      164.68     36.77 o 
  -3   7   1      572.52      616.17     34.76 o 
  -2   7   1       45.10       37.59     34.66 o 
  -1   7   1        0.45       48.16     32.34 o 
   0   7   1      500.25      409.97     35.82 o 
   1   7   1      547.46      517.88     35.19 o 
   2   7   1     1990.77     2106.15     42.54 o 
   3   7   1       52.25       88.81     33.73 o 
   4   7   1      150.36      172.66     37.66 o 
   5   7   1        5.24       -9.62     41.99 o 
   6   7   1      143.36      139.03     49.86 o 
  -6   8   1        9.61       33.52     51.68 o 
  -5   8   1       17.54       70.90     39.42 o 
  -4   8   1     4742.32     4704.83     87.03 o 
  -3   8   1      496.48      531.92     35.53 o 
  -2   8   1       63.98       74.52     34.13 o 
  -1   8   1      833.80      835.43     35.35 o 
   0   8   1     6415.40     6177.09    108.27 o 
   1   8   1     1793.25     1890.14     40.87 o 
   2   8   1     1285.40     1366.85     39.60 o 
   3   8   1     1026.35     1132.31     39.55 o 
   4   8   1      810.62      776.93     40.61 o 
   5   8   1      333.18      342.16     43.44 o 
   6   8   1        0.04       52.64     49.07 o 
  -6   9   1      233.06      214.74     52.57 o 
  -5   9   1      322.45      380.64     42.39 o 
  -4   9   1      210.99      234.90     37.92 o 
  -3   9   1      153.16      194.79     34.18 o 
  -2   9   1     2627.92     2730.64     48.50 o 
  -1   9   1       65.11       68.66     31.30 o 
   0   9   1       90.59      109.77     31.69 o 
   1   9   1     2509.78     2437.09     48.54 o 
   2   9   1      700.74      644.96     36.18 o 
   3   9   1      916.67      912.51     37.14 o 
   4   9   1      207.22      168.88     36.25 o 
   5   9   1       40.56       76.62     42.75 o 
   6   9   1      144.88      168.76     50.11 o 
  -6  10   1        0.18       -3.84     52.74 o 
  -5  10   1       62.57       58.68     44.76 o 
  -4  10   1       15.67      -17.57     37.60 o 
  -3  10   1      103.31      116.14     34.48 o 
  -2  10   1        5.37       22.09     36.16 o 
  -1  10   1        7.21       15.99     31.58 o 
   0  10   1      126.77      120.58     32.05 o 
   1  10   1        1.14      -18.78     28.96 o 
   2  10   1      627.72      593.56     35.17 o 
   3  10   1       97.77       72.95     34.86 o 
   4  10   1       60.84      115.03     39.13 o 
   5  10   1        7.64       44.01     41.59 o 
   6  10   1       13.52       80.55     53.24 o 
  -6  11   1       94.82       94.83     55.80 o 
  -5  11   1      632.35      558.22     46.05 o 
  -4  11   1       23.75       88.70     38.45 o 
  -3  11   1     1141.94     1104.28     38.03 o 
  -2  11   1     1025.04     1007.21     41.04 o 
  -1  11   1      217.64      251.43     32.50 o 
   0  11   1        0.07       23.92     31.88 o 
   1  11   1      790.78      829.71     36.51 o 
   2  11   1      325.67      361.41     34.70 o 
   3  11   1      521.80      518.62     35.24 o 
   4  11   1        1.74       98.31     38.84 o 
   5  11   1       18.81       43.74     43.72 o 
   6  11   1       95.69      118.18     52.55 o 
  -5  12   1      136.92      152.00     47.10 o 
  -4  12   1     1291.98     1275.05     43.63 o 
  -3  12   1     1333.50     1317.04     38.36 o 
  -2  12   1       31.51       73.86     39.54 o 
  -1  12   1     1888.95     1941.50     58.18 o 
   0  12   1      287.16      294.91     34.19 o 
   1  12   1     1196.06     1226.50     38.95 o 
   2  12   1      147.29      120.72     35.15 o 
   3  12   1     1230.79     1270.75     39.22 o 
   4  12   1      358.94      401.50     41.22 o 
   5  12   1        0.66      -15.68     44.46 o 
  -5  13   1       70.98       97.19     48.00 o 
  -4  13   1      121.56      151.59     40.75 o 
  -3  13   1       43.49       61.10     36.51 o 
  -2  13   1      389.19      395.10     40.71 o 
  -1  13   1       50.85       60.59     32.62 o 
   0  13   1       22.68       35.53     35.48 o 
   1  13   1       13.57       47.81     34.58 o 
   2  13   1      330.11      378.29     37.12 o 
   3  13   1      806.89      769.73     38.69 o 
   4  13   1       64.57       77.79     41.19 o 
   5  13   1        0.03      -11.75     47.26 o 
  -5  14   1      376.18      382.94     54.05 o 
  -4  14   1       34.58       43.63     45.40 o 
  -3  14   1       22.76       63.63     38.60 o 
  -2  14   1      300.52      310.93     40.58 o 
  -1  14   1      162.05      102.24     34.28 o 
   0  14   1       90.19      152.38     35.07 o 
   1  14   1      145.07      170.67     33.62 o 
   2  14   1       21.69       42.07     36.90 o 
   3  14   1        1.04       25.29     36.99 o 
   4  14   1       69.79      105.07     43.15 o 
   5  14   1       82.47       88.21     50.77 o 
  -4  15   1        7.57        3.43     49.58 o 
  -3  15   1      818.54      872.51     50.14 o 
  -2  15   1     1320.82     1218.53     48.42 o 
  -1  15   1      527.14      505.12     38.46 o 
   0  15   1       86.62      118.50     36.84 o 
   1  15   1      378.03      368.97     38.00 o 
   2  15   1     2552.48     2521.46     56.14 o 
   3  15   1      284.67      286.87     39.35 o 
   4  15   1       20.18       61.33     46.78 o 
  -4  16   1      115.46       84.23     51.36 o 
  -3  16   1      136.60      176.29     43.44 o 
  -2  16   1      124.89      142.87     39.30 o 
  -1  16   1     1264.38     1275.85     85.30 o 
   0  16   1      503.50      501.09     38.23 o 
   1  16   1      217.50      229.66     37.48 o 
   2  16   1       29.87       66.84     37.67 o 
   3  16   1      958.66      915.72     42.97 o 
   4  16   1       68.24       85.98     48.34 o 
  -3  17   1      167.38      167.83     46.57 o 
  -2  17   1      397.59      311.31     43.16 o 
  -1  17   1      516.46      460.80     45.22 o 
   0  17   1       15.04        5.78     37.45 o 
   1  17   1       67.94       90.73     38.08 o 
   2  17   1       34.99      105.88     40.94 o 
   3  17   1       85.52       53.77     43.43 o 
  -3  18   1      634.05      639.38     51.44 o 
  -2  18   1        3.29       12.24     42.38 o 
  -1  18   1      604.27      638.55     46.43 o 
   0  18   1      179.99      172.74     48.09 o 
   1  18   1      169.88      145.86     42.60 o 
   2  18   1       86.56      156.80     42.20 o 
   3  18   1      243.73      209.30     47.21 o 
  -2  19   1      135.54      159.98     42.92 o 
  -1  19   1      145.56      170.22     45.47 o 
   0  19   1      140.11      181.50     48.17 o 
   1  19   1      137.11      164.52     43.61 o 
   2  19   1      538.10      480.03     46.32 o 
  -1  20   1        9.05       18.93     78.67 o 
   0  20   1      495.73      404.77     52.07 o 
   1  20   1      215.63      195.23     56.36 o 
  -6   0   2      176.59      100.87     58.46 o 
  -4   0   2    12127.51    12789.23    105.07 o 
  -2   0   2     1783.68     1709.24     66.32 o 
   2   0   2     7434.92     7297.36    204.51 o 
   4   0   2     2134.98     2195.30     78.92 o 
   6   0   2      205.34      209.25     67.49 o 
  -7   1   2        8.20       26.55     50.93 o 
  -6   1   2      315.04      338.18     43.84 o 
  -5   1   2       56.46       72.92     35.51 o 
  -4   1   2      731.89      775.62     40.40 o 
  -3   1   2      184.32      207.71     35.42 o 
  -2   1   2     5589.67     5602.31     69.26 o 
  -1   1   2     2198.65     2050.93     58.25 o 
   1   1   2     1536.65     1403.89     59.33 o 
   2   1   2    10083.63     9681.15    220.34 o 
   3   1   2      139.19      169.26     36.82 o 
   4   1   2       19.59       24.12     35.30 o 
   5   1   2     2141.30     2108.08     51.67 o 
   6   1   2      127.18      157.82     52.05 o 
   7   1   2      114.96      160.17     65.84 o 
  -7   2   2       40.49       52.13     51.02 o 
  -6   2   2       91.26      105.96     40.10 o 
  -5   2   2      261.72      325.56     40.24 o 
  -4   2   2     2113.35     2173.71     43.68 o 
  -3   2   2       33.77       44.67     32.11 o 
  -2   2   2      157.21      190.04     40.24 o 
  -1   2   2       74.26       45.43     48.09 o 
   0   2   2      282.53      245.45     42.04 o 
   1   2   2      518.68      545.30     49.39 o 
   2   2   2     6813.74     6772.38    110.21 o 
   3   2   2      215.07      249.53     37.29 o 
   4   2   2       29.47       27.53     38.99 o 
   5   2   2     3152.24     3019.90     85.40 o 
   6   2   2        9.38       31.73     52.91 o 
   7   2   2       29.31       86.08     67.48 o 
  -7   3   2      224.75      230.99     53.77 o 
  -6   3   2       15.98       36.92     40.54 o 
  -5   3   2      298.29      276.73     40.33 o 
  -4   3   2       66.19       94.14     34.37 o 
  -3   3   2      149.74      114.79     36.80 o 
  -2   3   2        3.00       12.06     36.17 o 
  -1   3   2    32882.96    31395.55    325.67 o 
   0   3   2       22.49       38.17     44.30 o 
   1   3   2     4320.47     4084.74     72.71 o 
   2   3   2      326.48      364.94     42.40 o 
   3   3   2     2645.05     2577.84     83.66 o 
   4   3   2      240.26      275.45     43.05 o 
   5   3   2     2209.18     2243.04     51.87 o 
   6   3   2      261.31      289.51     54.00 o 
   7   3   2      120.70      139.22     65.08 o 
  -7   4   2      847.61      709.81     57.93 o 
  -6   4   2       93.77       90.40     44.92 o 
  -5   4   2     1343.45     1383.95     43.24 o 
  -4   4   2      197.79      187.41     36.28 o 
  -3   4   2      309.49      300.70     35.28 o 
  -2   4   2       38.61       48.77     34.63 o 
  -1   4   2    44326.74    42434.90    507.20 o 
   0   4   2     4263.97     3955.87     83.30 o 
   1   4   2     4524.76     4453.91     89.49 o 
   2   4   2       79.71       86.21     36.01 o 
   3   4   2      677.06      689.28     38.58 o 
   4   4   2      170.50      171.84     38.39 o 
   5   4   2      138.25      130.63     45.02 o 
   6   4   2       20.58       -3.07     48.08 o 
   7   4   2      116.08      225.19     83.10 o 
  -6   5   2       76.59      133.67     44.09 o 
  -5   5   2        6.09       29.57     37.22 o 
  -4   5   2       32.55        2.90     38.88 o 
  -3   5   2       25.21       63.99     34.71 o 
  -2   5   2        9.14       73.11     34.74 o 
  -1   5   2      430.52      410.72     42.58 o 
   0   5   2     6002.62     5791.40    100.92 o 
   1   5   2     2151.36     1962.97     51.42 o 
   2   5   2     1232.56     1209.36     40.73 o 
   3   5   2        4.95       -3.67     36.44 o 
   4   5   2       11.69       39.83     43.63 o 
   5   5   2       36.48       31.71     43.81 o 
   6   5   2       33.73       67.78     49.19 o 
  -6   6   2        7.75       52.53     45.53 o 
  -5   6   2      173.46      155.72     38.36 o 
  -4   6   2      492.04      535.02     39.03 o 
  -3   6   2      131.87      152.55     35.29 o 
  -2   6   2     1285.36     1384.95     40.24 o 
  -1   6   2        0.38       27.24     35.38 o 
   0   6   2     5678.59     5569.23    122.09 o 
   1   6   2      160.14      146.49     35.30 o 
   2   6   2     4714.64     4831.92     92.50 o 
   3   6   2       64.93       47.61     37.65 o 
   4   6   2     1464.24     1462.28     49.18 o 
   5   6   2       47.66       85.18     41.61 o 
   6   6   2       18.20       76.48     48.38 o 
  -6   7   2     1514.98     1499.31     54.88 o 
  -5   7   2       81.66      113.64     39.19 o 
  -4   7   2      273.96      276.23     37.93 o 
  -3   7   2     1475.70     1446.92     40.03 o 
  -2   7   2     3762.18     3773.55     49.06 o 
  -1   7   2      177.38      157.09     34.29 o 
   0   7   2      544.75      572.48     35.91 o 
   1   7   2      493.83      502.56     34.83 o 
   2   7   2     4862.77     4858.20     68.11 o 
   3   7   2       98.31      109.99     33.67 o 
   4   7   2      238.32      268.76     41.07 o 
   5   7   2       40.80      -12.05     42.30 o 
   6   7   2      514.83      476.92     50.33 o 
  -6   8   2        0.10      -14.71     46.85 o 
  -5   8   2      579.67      499.94     45.26 o 
  -4   8   2     1389.84     1404.08     44.56 o 
  -3   8   2       23.74       43.12     34.26 o 
  -2   8   2      731.07      755.61     35.70 o 
  -1   8   2      264.04      251.60     34.98 o 
   0   8   2      852.32      898.61     37.16 o 
   1   8   2     1209.34     1234.52     37.17 o 
   2   8   2       35.73       26.15     33.41 o 
   3   8   2      207.83      235.62     34.78 o 
   4   8   2       10.45       44.32     39.42 o 
   5   8   2       21.04       -4.75     42.63 o 
   6   8   2        0.18      -27.23     48.19 o 
  -6   9   2        7.15       49.28     48.14 o 
  -5   9   2       65.20       84.36     42.61 o 
  -4   9   2        1.06       81.99     39.16 o 
  -3   9   2      109.81      139.44     35.50 o 
  -2   9   2      292.67      289.07     33.70 o 
  -1   9   2      282.49      246.31     33.49 o 
   0   9   2        0.09       52.70     30.65 o 
   1   9   2       63.84       75.60     31.05 o 
   2   9   2       23.36       19.12     33.33 o 
   3   9   2      849.70      862.78     37.63 o 
   4   9   2      254.63      295.88     38.69 o 
   5   9   2      114.82      102.71     43.32 o 
   6   9   2       15.07       55.85     49.85 o 
  -6  10   2       41.28        5.17     48.66 o 
  -5  10   2      862.85      835.81     43.40 o 
  -4  10   2      169.21      184.45     38.76 o 
  -3  10   2      270.86      278.04     36.40 o 
  -2  10   2       78.63       97.44     32.64 o 
  -1  10   2     1218.11     1300.74     45.95 o 
   0  10   2      110.37      129.00     31.48 o 
   1  10   2      499.07      572.24     33.31 o 
   2  10   2      230.23      247.12     34.22 o 
   3  10   2      615.25      651.81     37.14 o 
   4  10   2      115.64      145.32     39.28 o 
   5  10   2      733.63      767.59     45.09 o 
   6  10   2        0.89       26.15     51.72 o 
  -6  11   2        2.27      -34.98    104.74 o 
  -5  11   2      372.46      390.07     44.26 o 
  -4  11   2       89.75      105.45     37.64 o 
  -3  11   2       92.69      104.10     35.94 o 
  -2  11   2      206.13      196.73     34.51 o 
  -1  11   2     1193.48     1155.52     54.45 o 
   0  11   2      124.84      125.84     32.75 o 
   1  11   2      700.00      700.90     37.79 o 
   2  11   2      233.97      240.67     34.30 o 
   3  11   2      747.97      821.22     37.62 o 
   4  11   2       66.52       94.20     38.16 o 
   5  11   2      562.50      540.85     49.52 o 
   6  11   2       92.09       67.76     89.85 o 
  -5  12   2      538.92      496.35     49.83 o 
  -4  12   2      111.51      133.21     40.02 o 
  -3  12   2       36.00       94.43     37.30 o 
  -2  12   2      474.82      511.55     36.62 o 
  -1  12   2      571.28      614.36     35.98 o 
   0  12   2      191.39      243.64     32.02 o 
   1  12   2     1498.56     1554.11     42.49 o 
   2  12   2       25.12       60.36     34.71 o 
   3  12   2       10.26       82.76     34.40 o 
   4  12   2      430.93      380.68     40.30 o 
   5  12   2      168.45      265.35     47.44 o 
  -5  13   2       11.49       15.10     49.09 o 
  -4  13   2      234.14      254.90     42.62 o 
  -3  13   2       97.01      134.48     37.70 o 
  -2  13   2        0.47        5.32     36.89 o 
  -1  13   2      183.94      179.76     35.10 o 
   0  13   2        1.06       42.32     32.53 o 
   1  13   2       12.25       44.22     34.30 o 
   2  13   2     1222.43     1164.42     38.53 o 
   3  13   2       52.03       96.90     35.83 o 
   4  13   2      277.06      292.90     41.79 o 
   5  13   2      207.21      258.02     48.42 o 
  -5  14   2       25.90       50.77     51.88 o 
  -4  14   2      360.65      433.90     46.76 o 
  -3  14   2       19.77       61.64     39.72 o 
  -2  14   2       10.21       16.66     40.96 o 
  -1  14   2      126.40      106.49     34.41 o 
   0  14   2     1632.76     1659.50     48.39 o 
   1  14   2        1.87       18.44     34.10 o 
   2  14   2       60.79       83.69     37.09 o 
   3  14   2       53.75       79.04     38.16 o 
   4  14   2      819.68      796.84     45.46 o 
   5  14   2       15.47       32.91     50.56 o 
  -4  15   2       33.11       68.81     47.40 o 
  -3  15   2       29.96       10.38     40.21 o 
  -2  15   2       41.60       85.19     42.25 o 
  -1  15   2      385.24      425.27     38.03 o 
   0  15   2       39.04       43.56     35.30 o 
   1  15   2       44.43       72.17     36.83 o 
   2  15   2      142.22      158.19     36.11 o 
   3  15   2      377.44      341.55     40.66 o 
   4  15   2        3.68       57.85     46.02 o 
  -4  16   2        5.85       93.78     49.01 o 
  -3  16   2       38.75      -16.67     40.30 o 
  -2  16   2       61.78       90.11     42.03 o 
  -1  16   2      216.16      231.20     38.84 o 
   0  16   2      247.29      280.00     36.55 o 
   1  16   2      158.96      189.74     36.20 o 
   2  16   2        0.99      -17.62     36.92 o 
   3  16   2        0.17       62.37     42.29 o 
   4  16   2       15.68       54.18     47.98 o 
  -3  17   2      212.42      242.48     46.36 o 
  -2  17   2       41.67       66.58     43.31 o 
  -1  17   2     1449.98     1423.97     44.09 o 
   0  17   2       34.65       39.90     37.84 o 
   1  17   2      259.78      300.74     40.29 o 
   2  17   2       91.09       38.68     41.33 o 
   3  17   2      619.68      639.12     44.45 o 
  -3  18   2      326.27      273.93     50.50 o 
  -2  18   2        0.16        4.43     40.98 o 
  -1  18   2       18.79       42.31     44.46 o 
   0  18   2      148.99      185.73     41.57 o 
   1  18   2       33.68       30.49     40.04 o 
   2  18   2       13.66       58.84     42.29 o 
   3  18   2       83.13      126.80     47.15 o 
  -2  19   2      218.09      182.68     48.45 o 
  -1  19   2       82.71      144.58     48.39 o 
   0  19   2      839.28      721.16     45.71 o 
   1  19   2      189.25      113.09     42.63 o 
   2  19   2      221.08      235.57     45.02 o 
  -1  20   2      106.57      134.49    137.88 o 
   0  20   2      572.80      475.81     49.29 o 
  -7   0   3        0.02       30.24     72.63 o 
  -5   0   3      154.68      176.82     52.45 o 
  -3   0   3      392.95      479.52     49.65 o 
  -1   0   3     6717.28     6068.93    137.16 o 
   1   0   3     1436.30     1359.95     78.55 o 
   3   0   3      464.84      444.75     52.94 o 
   5   0   3      139.20      259.26     58.85 o 
   7   0   3        8.66      -51.39    123.15 o 
  -7   1   3       28.89       56.78     48.78 o 
  -6   1   3      290.81      252.87     42.30 o 
  -5   1   3      551.49      583.54     38.34 o 
  -4   1   3       23.93       69.24     33.90 o 
  -3   1   3      590.08      588.62     38.92 o 
  -2   1   3     2708.44     2581.08     63.48 o 
  -1   1   3     4045.98     3827.59     72.45 o 
   0   1   3       68.15       53.86     43.43 o 
   1   1   3       73.62       83.61     46.24 o 
   2   1   3     3307.25     3501.92     57.84 o 
   3   1   3      311.08      288.27     37.90 o 
   4   1   3       89.99      145.43     37.02 o 
   5   1   3      589.85      588.98     45.68 o 
   6   1   3     1569.08     1467.28     52.45 o 
   7   1   3      587.76      442.62     78.17 o 
  -7   2   3        3.20        8.39     51.29 o 
  -6   2   3        3.78       22.09     39.63 o 
  -5   2   3      316.85      361.74     39.22 o 
  -4   2   3      689.93      723.24     38.87 o 
  -3   2   3     1205.77     1238.75     38.92 o 
  -2   2   3       66.89       63.98     35.07 o 
  -1   2   3      231.93      206.30     47.50 o 
   0   2   3     4481.97     4333.82     92.29 o 
   1   2   3     1677.60     1609.51     55.54 o 
   2   2   3     3433.65     3505.06     96.28 o 
   3   2   3     3746.01     3609.04     86.43 o 
   4   2   3     1594.68     1575.96     45.23 o 
   5   2   3     1357.62     1486.20     47.27 o 
   6   2   3       14.54       61.86     51.57 o 
   7   2   3      379.51      347.86     69.35 o 
  -7   3   3       12.63       32.70     52.43 o 
  -6   3   3      117.99      120.23     40.50 o 
  -5   3   3      159.93      173.35     40.64 o 
  -4   3   3      527.37      552.24     37.03 o 
  -3   3   3      156.21      167.73     35.17 o 
  -2   3   3        3.34       -6.35     32.88 o 
  -1   3   3     7822.65     7790.63     93.68 o 
   0   3   3      194.99      186.68     44.81 o 
   1   3   3     1045.37      939.95     47.62 o 
   2   3   3       30.32       38.92     38.20 o 
   3   3   3     1439.30     1521.85     49.06 o 
   4   3   3       75.05       74.19     38.28 o 
   5   3   3      231.62      257.77     41.84 o 
   6   3   3       50.62       76.03     54.46 o 
   7   3   3        5.63       18.87     96.52 o 
  -6   4   3      307.92      342.42     43.02 o 
  -5   4   3     1295.23     1317.49     43.29 o 
  -4   4   3      542.52      560.69     35.43 o 
  -3   4   3      101.91      115.36     35.94 o 
  -2   4   3      414.15      381.49     36.35 o 
  -1   4   3      321.80      382.43     45.84 o 
   0   4   3      481.22      493.43     44.26 o 
   1   4   3      233.36      218.07     40.31 o 
   2   4   3       44.88       47.70     35.16 o 
   3   4   3     2142.93     2224.68     48.23 o 
   4   4   3      475.94      481.47     40.92 o 
   5   4   3      316.14      367.77     43.41 o 
   6   4   3      729.07      644.51     68.61 o 
  -6   5   3       20.99      -20.39     47.34 o 
  -5   5   3      342.51      352.51     38.88 o 
  -4   5   3      288.93      348.96     37.31 o 
  -3   5   3     1062.25     1109.32     41.65 o 
  -2   5   3       18.17       63.50     32.88 o 
  -1   5   3     2912.93     2948.15     91.45 o 
   0   5   3      267.40      296.63     39.47 o 
   1   5   3     9126.05     8817.72    186.23 o 
   2   5   3     3815.18     3620.58     75.72 o 
   3   5   3       39.03       34.67     35.54 o 
   4   5   3      455.09      428.60     40.50 o 
   5   5   3      415.13      419.53     49.35 o 
   6   5   3     1010.85      979.94     57.35 o 
  -6   6   3       13.03       53.88     44.66 o 
  -5   6   3      144.75      178.61     38.67 o 
  -4   6   3     1108.31     1145.19     39.36 o 
  -3   6   3      533.50      574.38     39.92 o 
  -2   6   3      537.35      618.80     36.48 o 
  -1   6   3     1103.87     1154.83     41.88 o 
   0   6   3      187.93      218.42     34.55 o 
   1   6   3     4395.33     4261.54    122.63 o 
   2   6   3      146.83      120.27     34.17 o 
   3   6   3      543.55      630.05     39.05 o 
   4   6   3        6.50       61.16     44.96 o 
   5   6   3      736.48      738.07     47.63 o 
   6   6   3      269.86      265.20     49.00 o 
  -6   7   3        3.97      -14.33     47.82 o 
  -5   7   3       84.95      100.44     39.51 o 
  -4   7   3       21.38       45.02     36.31 o 
  -3   7   3        0.01       22.07     35.73 o 
  -2   7   3     5111.64     5344.70     70.38 o 
  -1   7   3       27.58       33.96     33.82 o 
   0   7   3      588.99      684.74     35.46 o 
   1   7   3       32.62       31.42     33.92 o 
   2   7   3     1272.73     1255.16     43.91 o 
   3   7   3      248.79      299.23     38.32 o 
   4   7   3        5.58       54.02     43.90 o 
   5   7   3      280.10      241.87     42.99 o 
   6   7   3        0.35       86.26     49.51 o 
  -6   8   3      166.24      185.32     48.70 o 
  -5   8   3      371.85      410.35     45.23 o 
  -4   8   3     1873.85     1790.80     44.27 o 
  -3   8   3      265.50      360.83     39.69 o 
  -2   8   3    10928.61    11798.90    199.66 o 
  -1   8   3      431.26      418.54     33.36 o 
   0   8   3     2219.26     2219.42     41.73 o 
   1   8   3       15.71       42.91     31.96 o 
   2   8   3      182.57      198.81     34.60 o 
   3   8   3      191.79      198.89     34.58 o 
   4   8   3       93.50       91.57     40.70 o 
   5   8   3      610.26      549.36     44.07 o 
   6   8   3       87.15       39.08     48.55 o 
  -6   9   3      173.96      153.98     49.57 o 
  -5   9   3      676.85      585.98     44.98 o 
  -4   9   3      135.55      143.17     39.21 o 
  -3   9   3      744.24      759.12     43.10 o 
  -2   9   3      359.67      333.43     33.43 o 
  -1   9   3      384.12      361.98     34.34 o 
   0   9   3     1645.14     1681.43     39.47 o 
   1   9   3     2122.86     2170.22     60.41 o 
   2   9   3     1445.60     1471.99     39.15 o 
   3   9   3      623.51      615.80     36.61 o 
   4   9   3      134.39      129.97     40.30 o 
   5   9   3      531.55      578.47     45.01 o 
   6   9   3       87.03       56.12     49.93 o 
  -6  10   3       83.57       58.51     51.92 o 
  -5  10   3       65.18       37.05     42.86 o 
  -4  10   3      115.21      105.04     39.10 o 
  -3  10   3        2.07        0.69     39.93 o 
  -2  10   3      130.49      108.40     36.52 o 
  -1  10   3      122.51      118.25     30.71 o 
   0  10   3        0.84       11.18     31.66 o 
   1  10   3      505.38      511.50     34.55 o 
   2  10   3      421.44      428.11     35.22 o 
   3  10   3      370.93      415.18     35.61 o 
   4  10   3       33.76       75.47     38.91 o 
   5  10   3        9.37       35.51     44.33 o 
   6  10   3      198.97      361.18     52.88 o 
  -5  11   3       30.48       62.41     45.05 o 
  -4  11   3      140.76      164.37     39.52 o 
  -3  11   3     2314.11     2295.57     66.91 o 
  -2  11   3      822.50      791.10     39.41 o 
  -1  11   3       69.67       59.27     30.62 o 
   0  11   3      542.25      550.94     33.54 o 
   1  11   3     4291.11     4502.93     69.73 o 
   2  11   3        7.20       86.04     33.65 o 
   3  11   3        7.89       -6.98     34.81 o 
   4  11   3       58.27      112.61     40.61 o 
   5  11   3       61.99       66.39     47.74 o 
  -5  12   3      578.10      514.36     49.78 o 
  -4  12   3      636.77      647.62     42.54 o 
  -3  12   3      545.07      572.72     42.18 o 
  -2  12   3       70.16      131.46     40.56 o 
  -1  12   3      961.17     1010.37     36.85 o 
   0  12   3     3574.83     3534.44     69.55 o 
   1  12   3     1240.77     1202.22     39.02 o 
   2  12   3      160.03      187.84     34.75 o 
   3  12   3      176.01      171.20     36.34 o 
   4  12   3      508.16      458.88     42.42 o 
   5  12   3       98.43      140.67     48.40 o 
  -5  13   3        3.68        5.08     49.62 o 
  -4  13   3       25.80       92.94     43.29 o 
  -3  13   3      460.26      408.42     45.55 o 
  -2  13   3     1161.28     1178.96     46.11 o 
  -1  13   3     1024.41     1039.19     37.19 o 
   0  13   3      130.44      187.15     34.92 o 
   1  13   3       15.21       11.02     34.48 o 
   2  13   3      440.45      504.32     37.38 o 
   3  13   3      249.13      242.82     37.57 o 
   4  13   3        4.25       -7.94     41.31 o 
   5  13   3        0.08      -44.55     48.87 o 
  -5  14   3        6.88       43.77     54.73 o 
  -4  14   3       65.80       50.59     44.53 o 
  -3  14   3      122.68       38.81     43.75 o 
  -2  14   3      186.14      187.27     38.70 o 
  -1  14   3        1.35       75.67     35.90 o 
   0  14   3       59.92       55.97     34.23 o 
   1  14   3     1029.60     1020.11     39.31 o 
   2  14   3       25.26        9.40     37.50 o 
   3  14   3        0.01       63.60     38.97 o 
   4  14   3      149.18      155.17     45.07 o 
   5  14   3       48.94       67.12     53.95 o 
  -4  15   3       41.29      106.17     47.65 o 
  -3  15   3      542.05      547.42     48.01 o 
  -2  15   3      891.11      845.25     47.76 o 
  -1  15   3      203.47      263.76     44.30 o 
   0  15   3        1.26       32.70     35.15 o 
   1  15   3      336.57      350.12     37.15 o 
   2  15   3      614.92      628.78     39.04 o 
   3  15   3      222.19      230.68     40.89 o 
   4  15   3      264.81      272.33     48.73 o 
  -4  16   3      215.21      187.54     52.36 o 
  -3  16   3      108.01      140.15     43.53 o 
  -2  16   3       22.77       22.08     40.17 o 
  -1  16   3      412.44      395.86     39.71 o 
   0  16   3      517.50      507.99     39.88 o 
   1  16   3      113.63      150.45     37.16 o 
   2  16   3        7.14       56.96     38.33 o 
   3  16   3       13.01       21.55     44.52 o 
   4  16   3      164.99      140.23     50.54 o 
  -3  17   3       13.73       33.60     47.98 o 
  -2  17   3        1.66      -29.69     46.14 o 
  -1  17   3       12.39      -32.15     39.23 o 
   0  17   3        0.06       49.48     38.47 o 
   1  17   3        0.76       13.95     37.28 o 
   2  17   3       32.57       24.37     40.43 o 
   3  17   3      125.98      146.80     44.22 o 
  -3  18   3       11.83       43.29     63.62 o 
  -2  18   3      174.61      189.75     50.35 o 
  -1  18   3        5.62       62.80     42.83 o 
   0  18   3      683.93      737.30     44.29 o 
   1  18   3      241.46      194.72     40.49 o 
   2  18   3       16.64       99.71     42.72 o 
   3  18   3       36.47       83.71     49.87 o 
  -2  19   3      386.38      392.29     52.95 o 
  -1  19   3       32.80       38.44     46.57 o 
   0  19   3      281.15      212.44     45.59 o 
   1  19   3       63.85       98.00     43.43 o 
   2  19   3      808.31      758.46     47.74 o 
  -6   0   4      824.10      888.32     62.13 o 
  -4   0   4      170.24      179.11     48.00 o 
  -2   0   4     2320.68     2407.43     66.06 o 
   0   0   4      265.44      286.94     64.64 o 
   2   0   4        9.11        8.90     47.28 o 
   4   0   4     2627.24     2618.12    125.22 o 
   6   0   4      157.42      255.06     69.95 o 
  -7   1   4        0.22       21.36     64.31 o 
  -6   1   4      515.26      526.64     43.75 o 
  -5   1   4      292.69      339.21     38.16 o 
  -4   1   4       47.36       70.02     34.31 o 
  -3   1   4       38.98       37.54     34.01 o 
  -2   1   4     3606.11     3509.38     55.81 o 
  -1   1   4        3.03       26.40     43.11 o 
   0   1   4      106.71      128.73     50.10 o 
   1   1   4    13872.15    13100.35    187.94 o 
   2   1   4      135.47      172.69     35.98 o 
   3   1   4       23.64       21.68     36.58 o 
   4   1   4       39.53       39.07     37.24 o 
   5   1   4       19.72      113.56     52.50 o 
   6   1   4       83.40      149.59     52.02 o 
   7   1   4      343.24      312.44     74.90 o 
  -6   2   4       52.57       66.25     40.99 o 
  -5   2   4       49.54       53.72     36.95 o 
  -4   2   4      165.52      180.20     34.72 o 
  -3   2   4      657.95      723.83     42.21 o 
  -2   2   4     1226.60     1227.22     40.89 o 
  -1   2   4     2022.22     2009.85     52.96 o 
   0   2   4     1619.45     1537.79     57.84 o 
   1   2   4    15191.83    14648.13    232.46 o 
   2   2   4       87.36       79.12     35.43 o 
   3   2   4        0.80       15.35     36.29 o 
   4   2   4      167.45      174.40     38.89 o 
   5   2   4       11.32       11.60     41.46 o 
   6   2   4       35.81       88.43     50.53 o 
  -6   3   4        6.62       37.04     40.26 o 
  -5   3   4      224.15      230.44     38.17 o 
  -4   3   4      224.46      176.53     38.34 o 
  -3   3   4     4189.33     4157.52     59.17 o 
  -2   3   4      302.54      347.30     35.52 o 
  -1   3   4     1993.59     1936.91     49.54 o 
   0   3   4        9.09        6.53     42.12 o 
   1   3   4     8058.72     7608.39    157.87 o 
   2   3   4       38.72       44.87     35.90 o 
   3   3   4     2636.27     2690.02     49.61 o 
   4   3   4       83.92       64.50     37.42 o 
   5   3   4     1005.88      991.68     44.66 o 
   6   3   4      248.71      248.44     49.70 o 
  -6   4   4      315.35      321.01     44.20 o 
  -5   4   4     2662.80     2631.65     50.96 o 
  -4   4   4      462.34      493.14     35.47 o 
  -3   4   4      967.63      996.80     37.90 o 
  -2   4   4      552.92      580.44     35.68 o 
  -1   4   4     4840.66     4688.24     91.12 o 
   0   4   4      262.60      249.94     39.99 o 
   1   4   4      499.98      476.48     37.33 o 
   2   4   4      514.14      498.80     36.91 o 
   3   4   4       82.82       76.68     35.63 o 
   4   4   4      751.75      790.65     41.73 o 
   5   4   4       42.12       55.04     42.06 o 
   6   4   4      166.05      172.64     50.06 o 
  -6   5   4        8.73       57.75     47.98 o 
  -5   5   4       31.81       70.60     38.05 o 
  -4   5   4      388.35      389.74     37.91 o 
  -3   5   4      113.77      126.03     33.78 o 
  -2   5   4      123.82      120.12     33.01 o 
  -1   5   4      686.52      626.81     38.73 o 
   0   5   4       32.04       37.86     35.24 o 
   1   5   4      736.07      747.62     36.10 o 
   2   5   4      527.39      484.30     34.99 o 
   3   5   4      618.34      646.71     38.08 o 
   4   5   4     2864.02     2965.32     70.32 o 
   5   5   4      178.30      166.09     42.54 o 
   6   5   4        6.23       -9.61     56.26 o 
  -6   6   4      102.93      135.67     49.74 o 
  -5   6   4      256.19      267.94     40.77 o 
  -4   6   4      460.03      487.81     36.78 o 
  -3   6   4      182.51      178.40     33.70 o 
  -2   6   4     2542.50     2509.16     66.09 o 
  -1   6   4     1587.01     1605.93     42.56 o 
   0   6   4     1769.19     1633.11     40.91 o 
   1   6   4      382.96      360.73     34.47 o 
   2   6   4      214.47      230.25     33.49 o 
   3   6   4     2667.95     2429.99    213.64 o 
   4   6   4     4976.33     4903.10    160.88 o 
   5   6   4      143.88      156.97     46.76 o 
   6   6   4        8.22       46.35     54.32 o 
  -6   7   4      717.73      631.17     49.50 o 
  -5   7   4      512.01      447.23     40.74 o 
  -4   7   4      273.54      318.76     38.09 o 
  -3   7   4      330.85      327.30     35.71 o 
  -2   7   4    12317.37    12384.42    195.41 o 
  -1   7   4      141.22      163.05     33.73 o 
   0   7   4     1469.29     1560.91     51.70 o 
   1   7   4        4.01       28.94     30.18 o 
   2   7   4     1634.53     1576.98     45.47 o 
   3   7   4       68.58       90.76     36.14 o 
   4   7   4      188.95      177.40     40.89 o 
   5   7   4       69.67       94.76     47.42 o 
   6   7   4       58.04       26.59     47.67 o 
  -6   8   4       12.35       25.95     48.36 o 
  -5   8   4        5.22       52.56     43.27 o 
  -4   8   4       14.96      -13.07     37.97 o 
  -3   8   4       87.74       60.94     36.28 o 
  -2   8   4     1163.76     1217.81     64.37 o 
  -1   8   4     1708.70     1777.34     40.17 o 
   0   8   4     1934.32     1995.09     47.52 o 
   1   8   4        0.04      -17.01     32.94 o 
   2   8   4     1534.51     1596.79     44.00 o 
   3   8   4       47.79      110.85     39.24 o 
   4   8   4       59.98      103.57     44.42 o 
   5   8   4      245.51      238.37     42.42 o 
   6   8   4        7.30       17.89     49.26 o 
  -6   9   4       58.55       67.90     50.55 o 
  -5   9   4      348.35      382.52     43.68 o 
  -4   9   4       94.79      135.75     38.89 o 
  -3   9   4     1523.21     1517.57     61.05 o 
  -2   9   4       62.90       91.70     34.38 o 
  -1   9   4      393.29      436.89     33.58 o 
   0   9   4     2612.50     2500.41     42.81 o 
   1   9   4      818.69      847.04     35.94 o 
   2   9   4      155.26      129.69     33.90 o 
   3   9   4      658.45      715.71     41.87 o 
   4   9   4      539.20      580.58     42.81 o 
   5   9   4       90.14      102.71     41.19 o 
   6   9   4       52.56      127.75     51.17 o 
  -6  10   4       40.41       61.08     52.05 o 
  -5  10   4      286.72      340.34     43.89 o 
  -4  10   4      241.55      226.68     39.18 o 
  -3  10   4      164.16      222.19     38.60 o 
  -2  10   4      242.36      329.75     34.34 o 
  -1  10   4     1067.97     1004.09     35.88 o 
   0  10   4      150.34      193.59     32.14 o 
   1  10   4     2021.18     2136.56     56.79 o 
   2  10   4      158.43      151.57     33.81 o 
   3  10   4      383.81      404.29     36.32 o 
   4  10   4      347.50      349.42     42.87 o 
   5  10   4      626.11      662.33     48.56 o 
   6  10   4       18.76        7.72     52.12 o 
  -5  11   4      558.77      535.79     47.95 o 
  -4  11   4       85.37       92.62     40.46 o 
  -3  11   4       11.40       53.35     37.68 o 
  -2  11   4        8.65       57.36     36.33 o 
  -1  11   4      347.73      329.46     33.05 o 
   0  11   4       22.42       18.88     30.26 o 
   1  11   4      153.50      145.12     33.07 o 
   2  11   4      801.01      791.26     36.42 o 
   3  11   4      331.75      369.67     38.04 o 
   4  11   4      127.24      152.50     41.24 o 
   5  11   4      283.75      313.14     47.43 o 
  -5  12   4        2.74       36.64     48.94 o 
  -4  12   4       10.47       47.04     39.64 o 
  -3  12   4     2270.19     2089.16     78.37 o 
  -2  12   4      153.21      143.66     36.40 o 
  -1  12   4       56.46       48.70     33.31 o 
   0  12   4       36.53       49.91     33.99 o 
   1  12   4       11.85       44.01     33.58 o 
   2  12   4       50.69       77.59     33.97 o 
   3  12   4      131.05      130.86     36.50 o 
   4  12   4      224.13      211.41     41.28 o 
   5  12   4      121.47      181.85     47.61 o 
  -5  13   4        3.08       74.83     48.75 o 
  -4  13   4        1.70       43.82     43.82 o 
  -3  13   4       38.50       14.14     37.25 o 
  -2  13   4     3328.74     3368.05     96.75 o 
  -1  13   4      235.95      255.65     33.95 o 
   0  13   4       63.09       84.23     35.08 o 
   1  13   4      204.03      216.86     36.83 o 
   2  13   4     2137.23     2080.67     69.95 o 
   3  13   4        0.03       16.83     38.15 o 
   4  13   4       27.66       34.72     42.52 o 
   5  13   4       95.75       79.10     51.35 o 
  -4  14   4      211.68      242.82     43.71 o 
  -3  14   4      429.84      363.40     44.50 o 
  -2  14   4      515.81      524.73     40.07 o 
  -1  14   4      285.31      296.89     36.66 o 
   0  14   4       97.38       76.19     35.05 o 
   1  14   4       71.97       96.40     37.22 o 
   2  14   4       15.15       30.79     36.87 o 
   3  14   4       18.94       -3.07     39.85 o 
   4  14   4      611.41      615.46     47.85 o 
  -4  15   4      124.22      104.72     46.59 o 
  -3  15   4       46.17       34.04     46.51 o 
  -2  15   4       56.77       56.30     39.20 o 
  -1  15   4      362.69      384.70     37.64 o 
   0  15   4      642.95      617.07     37.30 o 
   1  15   4       25.57       50.44     36.45 o 
   2  15   4      362.79      375.59     37.18 o 
   3  15   4      203.12      238.35     41.93 o 
   4  15   4      380.23      335.35     48.07 o 
  -4  16   4       33.48       19.11     50.53 o 
  -3  16   4      337.89      323.85     49.73 o 
  -2  16   4      150.78      209.84     42.03 o 
  -1  16   4     1302.05     1182.23     42.73 o 
   0  16   4       18.79       20.02     36.63 o 
   1  16   4      197.27      249.32     36.23 o 
   2  16   4      140.74      141.37     38.93 o 
   3  16   4      110.84       94.52     43.00 o 
   4  16   4      100.55      132.29     50.46 o 
  -3  17   4       41.40       70.55     49.43 o 
  -2  17   4       40.14      -11.93     42.82 o 
  -1  17   4      265.33      274.76     41.68 o 
   0  17   4       12.11       39.17     39.62 o 
   1  17   4      158.72      144.88     39.26 o 
   2  17   4       12.59       34.23     40.05 o 
   3  17   4      593.01      552.61     44.55 o 
  -2  18   4       22.11       90.59     47.62 o 
  -1  18   4      196.92      211.24     44.18 o 
   0  18   4       17.51       27.47     41.31 o 
   1  18   4      239.57      298.00     42.86 o 
   2  18   4       19.30       97.00     44.39 o 
  -1  19   4      317.46      263.89     48.55 o 
   0  19   4      119.01      135.36     46.56 o 
   1  19   4       36.64       42.40     42.84 o 
   2  19   4       33.40      119.05    147.01 o 
  -5   0   5      368.13      409.74     54.36 o 
  -3   0   5       44.78       55.17     50.26 o 
  -1   0   5      464.87      425.09     55.93 o 
   1   0   5     2952.66     2956.25     73.46 o 
   3   0   5      991.23      995.17     75.64 o 
   5   0   5     3388.99     3302.98     86.10 o 
  -6   1   5      148.42      150.32     42.39 o 
  -5   1   5      463.80      470.86     37.38 o 
  -4   1   5      202.05      226.19     34.81 o 
  -3   1   5      167.45      183.53     34.13 o 
  -2   1   5      200.64      188.24     36.71 o 
  -1   1   5       70.81       99.47     37.70 o 
   0   1   5        5.25       37.61     45.77 o 
   1   1   5      716.92      688.43     41.17 o 
   2   1   5     3430.67     3515.67     76.71 o 
   3   1   5     1810.14     1862.41     44.02 o 
   4   1   5        2.47        1.99     39.61 o 
   5   1   5       13.72      -21.47     41.05 o 
   6   1   5      413.45      416.28     55.46 o 
  -6   2   5       52.37       73.80     41.91 o 
  -5   2   5      195.45      180.79     38.64 o 
  -4   2   5     1232.93     1262.21     38.58 o 
  -3   2   5      227.28      188.65     36.19 o 
  -2   2   5     1355.66     1358.59     43.67 o 
  -1   2   5     1722.02     1636.45     43.34 o 
   0   2   5     6392.20     6067.80    136.42 o 
   1   2   5     5071.73     4912.43     77.25 o 
   2   2   5     1105.99     1181.81     39.71 o 
   3   2   5     1612.90     1604.76     44.56 o 
   4   2   5      648.15      599.93     47.89 o 
   5   2   5     1438.95     1354.16     47.34 o 
   6   2   5       58.29      113.41     52.12 o 
  -6   3   5      146.95      158.06     43.07 o 
  -5   3   5      110.20      118.08     39.04 o 
  -4   3   5       25.29       29.91     36.69 o 
  -3   3   5      753.60      702.71     39.30 o 
  -2   3   5       32.38       27.78     32.51 o 
  -1   3   5      644.53      678.25     38.21 o 
   0   3   5     3613.18     3316.00     78.94 o 
   1   3   5     2331.30     2324.68     46.56 o 
   2   3   5       17.55       22.88     33.61 o 
   3   3   5      411.65      435.03     38.71 o 
   4   3   5     1003.78     1023.25     47.26 o 
   5   3   5      182.95      245.89     43.82 o 
   6   3   5      566.84      563.09     50.67 o 
  -6   4   5       20.66       47.57     43.68 o 
  -5   4   5      176.76      143.42     41.33 o 
  -4   4   5      376.91      402.51     38.97 o 
  -3   4   5      426.23      421.68     36.20 o 
  -2   4   5      681.47      643.02     36.09 o 
  -1   4   5       37.38        2.96     33.98 o 
   0   4   5       43.01       72.10     35.82 o 
   1   4   5        0.61       17.99     34.77 o 
   2   4   5       25.70       55.13     33.91 o 
   3   4   5        0.78       39.15     35.85 o 
   4   4   5      321.60      349.90     40.64 o 
   5   4   5      184.63      146.67     41.97 o 
   6   4   5      297.79      333.96     50.73 o 
  -6   5   5     1214.74     1085.58     48.60 o 
  -5   5   5     1842.57     1701.30     46.76 o 
  -4   5   5      260.26      317.34     42.73 o 
  -3   5   5     2958.87     2972.73     45.30 o 
  -2   5   5     1225.44     1131.07     38.16 o 
  -1   5   5     1311.53     1401.03     40.19 o 
   0   5   5      487.77      460.18     35.20 o 
   1   5   5     3196.76     3144.53     70.47 o 
   2   5   5     2679.39     2506.51     80.86 o 
   3   5   5       15.86       74.01     36.22 o 
   4   5   5      511.93      502.55     42.96 o 
   5   5   5      726.31      762.78     44.17 o 
   6   5   5      728.67      672.79     51.03 o 
  -6   6   5       29.66       44.69     49.64 o 
  -5   6   5        0.79       41.48     38.17 o 
  -4   6   5       21.81       42.84     39.15 o 
  -3   6   5     1381.13     1378.80     40.21 o 
  -2   6   5      564.03      624.14     35.66 o 
  -1   6   5       62.49       59.40     30.95 o 
   0   6   5       16.18       37.94     31.45 o 
   1   6   5     1432.20     1409.70     46.55 o 
   2   6   5      176.93      145.22     34.55 o 
   3   6   5      537.05      578.31     38.97 o 
   4   6   5     2008.14     1955.41     60.47 o 
   5   6   5       80.06      101.84     41.70 o 
   6   6   5       39.08       51.12     56.09 o 
  -6   7   5       21.58       44.59     53.67 o 
  -5   7   5      156.48      114.34     43.05 o 
  -4   7   5      932.04      980.65     43.76 o 
  -3   7   5      161.15      137.15     36.62 o 
  -2   7   5       41.10       15.95     31.59 o 
  -1   7   5      281.52      251.51     32.71 o 
   0   7   5     2799.82     2945.72     44.43 o 
   1   7   5     3430.92     3474.90     68.37 o 
   2   7   5      106.85      106.09     33.18 o 
   3   7   5      535.04      498.10     40.19 o 
   4   7   5       23.30       40.12     39.09 o 
   5   7   5      250.14      192.27     40.89 o 
   6   7   5        6.31      -24.34     52.46 o 
  -6   8   5      348.49      286.29     51.56 o 
  -5   8   5      233.71      203.23     45.59 o 
  -4   8   5      763.50      804.18     45.89 o 
  -3   8   5       49.84       84.78     34.23 o 
  -2   8   5        3.66        8.23     31.75 o 
  -1   8   5       97.57      136.75     31.01 o 
   0   8   5     3869.04     3953.09    118.27 o 
   1   8   5      254.97      223.46     32.91 o 
   2   8   5       90.70      115.58     33.01 o 
   3   8   5      501.16      543.47     38.06 o 
   4   8   5      159.23      104.49     41.22 o 
   5   8   5      666.78      731.62     49.39 o 
   6   8   5       15.12       62.72     49.92 o 
  -6   9   5        8.75       16.85     49.18 o 
  -5   9   5      118.07      144.33     44.00 o 
  -4   9   5       81.29      129.55     43.04 o 
  -3   9   5     1499.27     1460.33     42.73 o 
  -2   9   5      586.92      650.62     35.31 o 
  -1   9   5      569.27      617.66     34.99 o 
   0   9   5      111.74      115.90     30.52 o 
   1   9   5     1414.45     1408.19     39.87 o 
   2   9   5      833.51      859.95     38.36 o 
   3   9   5      529.04      588.02     40.51 o 
   4   9   5      284.06      307.64     45.61 o 
   5   9   5      606.69      629.85     46.72 o 
   6   9   5      415.87      412.56     51.88 o 
  -5  10   5       79.78       38.69     44.60 o 
  -4  10   5       61.99       94.59     44.75 o 
  -3  10   5       68.01       57.84     37.21 o 
  -2  10   5     1399.92     1418.42     50.74 o 
  -1  10   5       31.87       35.55     32.08 o 
   0  10   5     1853.38     1806.18     51.92 o 
   1  10   5       18.15       34.40     33.08 o 
   2  10   5     1261.49     1243.00     42.15 o 
   3  10   5      259.11      256.25     40.40 o 
   4  10   5       96.97       66.12     40.97 o 
   5  10   5       42.94      103.70     46.86 o 
  -5  11   5        0.96       35.25     46.68 o 
  -4  11   5        0.07       47.75     55.03 o 
  -3  11   5     3831.84     3678.74     58.96 o 
  -2  11   5      124.14      175.11     36.85 o 
  -1  11   5       79.88       78.11     33.99 o 
   0  11   5       59.74       48.03     31.22 o 
   1  11   5      159.50      165.22     32.99 o 
   2  11   5      673.83      708.32     36.07 o 
   3  11   5      104.66       81.99     37.41 o 
   4  11   5      619.00      660.32     45.61 o 
   5  11   5       51.95      139.74     47.70 o 
  -5  12   5      221.57      273.52     48.69 o 
  -4  12   5     1113.40     1141.79     55.08 o 
  -3  12   5      275.30      278.37     39.64 o 
  -2  12   5     1440.93     1403.08     41.96 o 
  -1  12   5      591.32      610.66     35.60 o 
   0  12   5     1292.11     1318.15     38.89 o 
   1  12   5      208.52      165.10     35.77 o 
   2  12   5       46.95       47.71     33.17 o 
   3  12   5       48.73       25.30     37.68 o 
   4  12   5      119.76      111.66     42.02 o 
   5  12   5        0.07       -2.87     48.76 o 
  -5  13   5      481.27      406.25     59.50 o 
  -4  13   5      168.27      161.29     49.48 o 
  -3  13   5        4.49       25.26     38.78 o 
  -2  13   5      208.39      212.73     38.48 o 
  -1  13   5     1257.52     1299.17     40.19 o 
   0  13   5      358.93      361.98     35.70 o 
   1  13   5       27.05        0.25     34.80 o 
   2  13   5       91.56       91.44     36.18 o 
   3  13   5      388.51      422.16     40.51 o 
   4  13   5      284.95      340.20     44.41 o 
   5  13   5       72.54       50.87     53.63 o 
  -4  14   5      122.41      173.13     44.63 o 
  -3  14   5       15.82       71.17     39.99 o 
  -2  14   5        9.70       61.05     37.00 o 
  -1  14   5       45.37       89.18     35.82 o 
   0  14   5     1092.74     1046.83     43.59 o 
   1  14   5       27.18       86.56     36.47 o 
   2  14   5       44.03       87.23     38.24 o 
   3  14   5      174.22      169.75     39.38 o 
   4  14   5        4.55        6.21     46.05 o 
  -4  15   5      105.77      144.77     46.35 o 
  -3  15   5      213.25      199.08     42.15 o 
  -2  15   5       27.22       52.24     38.47 o 
  -1  15   5     1836.48     1747.97     50.91 o 
   0  15   5      235.59      244.18     38.21 o 
   1  15   5      113.28      150.00     37.86 o 
   2  15   5      132.32      136.30     36.31 o 
   3  15   5      166.35      129.98     42.21 o 
   4  15   5       10.85       20.25     49.03 o 
  -3  16   5        0.76       89.66     48.71 o 
  -2  16   5      135.64      170.07     42.00 o 
  -1  16   5       30.95       64.98     39.19 o 
   0  16   5       70.82       60.85     37.49 o 
   1  16   5       13.31       40.46     39.02 o 
   2  16   5       22.60       -8.97     40.24 o 
   3  16   5      157.43      187.11     44.20 o 
  -3  17   5        3.37      -10.94     51.70 o 
  -2  17   5       40.14      103.77     44.99 o 
  -1  17   5      335.59      337.02     43.24 o 
   0  17   5      551.37      562.18     42.44 o 
   1  17   5        0.34       16.68     40.92 o 
   2  17   5       58.33       52.34     43.54 o 
   3  17   5       13.17       72.01     47.41 o 
  -2  18   5        0.45       57.23     50.16 o 
  -1  18   5        6.21       14.53     46.31 o 
   0  18   5       70.39      132.01     43.42 o 
   1  18   5      213.98      211.78     42.09 o 
   2  18   5      111.38      172.32     42.50 o 
  -1  19   5      444.58      405.30     49.05 o 
   0  19   5      113.10      142.24     46.44 o 
   1  19   5       51.63        6.72     45.05 o 
  -6   0   6      514.43      534.51     63.70 o 
  -4   0   6      344.64      390.14     49.65 o 
  -2   0   6       62.76       99.88     45.34 o 
   0   0   6     2336.24     2082.09     65.06 o 
   2   0   6     5293.65     5745.73     79.33 o 
   4   0   6      360.42      407.74     53.94 o 
   6   0   6        1.63      -18.83     78.19 o 
  -6   1   6      454.36      461.38     44.72 o 
  -5   1   6       61.67       71.91     38.17 o 
  -4   1   6        1.97       28.49     32.74 o 
  -3   1   6     2177.85     2248.05     53.77 o 
  -2   1   6     3956.65     3835.71     54.18 o 
  -1   1   6     1698.04     1669.07     44.97 o 
   0   1   6        1.62      -13.24     37.95 o 
   1   1   6      723.54      685.22     38.20 o 
   2   1   6     2423.12     2333.46     75.83 o 
   3   1   6     1904.37     1910.86     43.01 o 
   4   1   6      162.94      188.72     40.73 o 
   5   1   6      168.39      197.83     44.71 o 
   6   1   6       13.54       58.24     54.65 o 
  -6   2   6       98.11      129.42     44.27 o 
  -5   2   6       36.34       46.15     39.08 o 
  -4   2   6      370.97      422.49     37.01 o 
  -3   2   6     2608.17     2536.50     50.35 o 
  -2   2   6      252.26      229.93     32.52 o 
  -1   2   6       38.92       46.05     31.63 o 
   0   2   6        8.36      -25.33     34.10 o 
   1   2   6      151.55       90.63     33.31 o 
   2   2   6     1238.69     1188.83     38.58 o 
   3   2   6      362.48      336.03     36.34 o 
   4   2   6      915.22      950.64     43.42 o 
   5   2   6       18.61       32.69     42.61 o 
   6   2   6      326.52      293.15     52.91 o 
  -6   3   6       96.82      109.25     44.49 o 
  -5   3   6       11.62       38.29     37.85 o 
  -4   3   6      399.06      408.03     37.39 o 
  -3   3   6     1913.43     1999.74     52.47 o 
  -2   3   6        0.30       -4.31     34.25 o 
  -1   3   6      318.66      459.77     37.44 o 
   0   3   6     4019.21     4011.08     58.67 o 
   1   3   6       45.25       69.99     32.95 o 
   2   3   6     1990.67     2075.55     46.04 o 
   3   3   6      526.39      529.00     39.04 o 
   4   3   6       18.41       38.65     38.92 o 
   5   3   6        4.81        1.10     40.84 o 
   6   3   6       46.73      101.39     49.81 o 
  -6   4   6      180.91      150.33     45.26 o 
  -5   4   6      350.98      344.48     39.53 o 
  -4   4   6       33.62       38.26     46.03 o 
  -3   4   6      168.97      169.13     35.33 o 
  -2   4   6       28.59       24.54     30.44 o 
  -1   4   6     3889.14     4070.78     79.18 o 
   0   4   6       18.30       24.33     35.71 o 
   1   4   6       66.20       71.61     32.32 o 
   2   4   6      638.39      593.30     36.53 o 
   3   4   6      379.09      387.09     38.52 o 
   4   4   6      262.44      313.27     42.16 o 
   5   4   6      120.80      100.79     42.37 o 
   6   4   6      746.46      726.40     53.67 o 
  -6   5   6       15.78       65.60     46.36 o 
  -5   5   6       11.23       12.58     41.45 o 
  -4   5   6      739.51      775.47     53.59 o 
  -3   5   6      233.56      268.22     33.31 o 
  -2   5   6        9.78       35.45     31.79 o 
  -1   5   6     2282.37     2339.33     55.50 o 
   0   5   6     2817.14     2843.38     48.06 o 
   1   5   6     1489.97     1534.80     42.20 o 
   2   5   6      228.11      256.63     35.80 o 
   3   5   6      397.68      399.47     37.88 o 
   4   5   6      240.47      254.15     41.05 o 
   5   5   6       22.95       33.58     40.39 o 
   6   5   6      143.14      150.56     45.60 o 
  -6   6   6       71.10       78.97     45.04 o 
  -5   6   6       64.19       61.87     43.15 o 
  -4   6   6      170.87      245.97     41.02 o 
  -3   6   6        0.03      -29.06     35.25 o 
  -2   6   6     1042.65     1110.11     35.58 o 
  -1   6   6        1.77       16.17     28.93 o 
   0   6   6     4969.28     4885.48    115.19 o 
   1   6   6      958.64      917.72     36.20 o 
   2   6   6        3.38       24.24     35.34 o 
   3   6   6      440.23      464.11     37.74 o 
   4   6   6      505.09      544.31     43.54 o 
   5   6   6       21.42       28.79     41.74 o 
   6   6   6      174.12      152.68     48.65 o 
  -6   7   6      489.98      517.29     56.70 o 
  -5   7   6        8.60       27.58     43.80 o 
  -4   7   6       58.75      136.82     52.21 o 
  -3   7   6      261.84      264.57     36.48 o 
  -2   7   6     1008.20      967.46     36.51 o 
  -1   7   6       43.01       72.38     31.44 o 
   0   7   6        0.22       -5.94     31.59 o 
   1   7   6     1035.30     1123.27     37.09 o 
   2   7   6     1667.72     1627.10     60.10 o 
   3   7   6      100.90       91.40     36.17 o 
   4   7   6      202.08      235.12     40.59 o 
   5   7   6      135.70      102.04     43.03 o 
   6   7   6      316.99      351.32     54.07 o 
  -6   8   6       18.22       56.02     55.26 o 
  -5   8   6      391.19      423.36     48.71 o 
  -4   8   6      482.27      527.07     44.51 o 
  -3   8   6     1173.08     1211.67     39.15 o 
  -2   8   6      433.03      440.53     34.83 o 
  -1   8   6     1470.81     1526.86     39.07 o 
   0   8   6       89.97       63.09     30.94 o 
   1   8   6       26.77        5.45     32.45 o 
   2   8   6       92.26      113.38     32.00 o 
   3   8   6     1694.50     1719.96     62.58 o 
   4   8   6       84.80      116.82     41.55 o 
   5   8   6      197.71      179.11     43.82 o 
   6   8   6      251.69      226.48     58.99 o 
  -6   9   6       11.88       37.43     74.39 o 
  -5   9   6      250.31      260.26     45.93 o 
  -4   9   6      359.42      398.83     45.32 o 
  -3   9   6       23.55       36.02     41.86 o 
  -2   9   6      193.08      208.93     34.72 o 
  -1   9   6      525.62      526.48     32.87 o 
   0   9   6      169.31      139.28     32.13 o 
   1   9   6      824.11      846.53     35.54 o 
   2   9   6       22.90       22.77     33.71 o 
   3   9   6     3920.52     3993.25    135.61 o 
   4   9   6     1033.30      973.39     55.74 o 
   5   9   6      215.08      222.01     54.15 o 
   6   9   6       33.71       32.73    136.91 o 
  -5  10   6       60.14      100.69     44.83 o 
  -4  10   6      262.26      314.29     46.10 o 
  -3  10   6     4731.54     4780.13    124.58 o 
  -2  10   6       82.30       92.48     37.78 o 
  -1  10   6      537.58      477.19     37.24 o 
   0  10   6      392.78      397.62     32.80 o 
   1  10   6     1538.33     1545.64     48.64 o 
   2  10   6      534.30      577.24     38.29 o 
   3  10   6     2250.19     2265.57     61.61 o 
   4  10   6       14.94       42.12     48.50 o 
   5  10   6       45.56       24.10     47.40 o 
  -5  11   6      123.05      119.65     47.27 o 
  -4  11   6      728.06      693.71     51.96 o 
  -3  11   6      633.71      616.79     39.96 o 
  -2  11   6     1981.91     1969.33     44.89 o 
  -1  11   6      325.97      338.92     34.60 o 
   0  11   6     1480.16     1456.32     51.79 o 
   1  11   6      120.37      147.34     34.26 o 
   2  11   6       35.12       56.52     33.33 o 
   3  11   6      398.97      425.66     43.16 o 
   4  11   6      797.39      823.67     49.36 o 
   5  11   6        5.19      -10.90     49.42 o 
  -5  12   6        1.20       26.44     49.22 o 
  -4  12   6       23.77      -45.68     45.68 o 
  -3  12   6       28.28       23.83     38.02 o 
  -2  12   6       22.10       12.89     37.27 o 
  -1  12   6      160.80      201.97     32.66 o 
   0  12   6       16.73       13.03     34.52 o 
   1  12   6      327.75      366.67     36.17 o 
   2  12   6       77.45      143.60     36.39 o 
   3  12   6     1046.58     1056.58     45.52 o 
   4  12   6       31.85       79.92     44.57 o 
   5  12   6       36.67       84.77     52.56 o 
  -5  13   6       11.46      -68.63    114.86 o 
  -4  13   6      111.38      127.29     51.05 o 
  -3  13   6       44.21       83.30     37.37 o 
  -2  13   6     1686.30     1595.34     65.30 o 
  -1  13   6      299.67      368.69     36.64 o 
   0  13   6       20.21       66.16     36.30 o 
   1  13   6      335.25      432.83     37.03 o 
   2  13   6       77.49       60.29     36.76 o 
   3  13   6      112.74      119.46     39.58 o 
   4  13   6      437.36      384.76     50.89 o 
  -4  14   6      271.61      261.28     50.87 o 
  -3  14   6       36.66       56.97     42.08 o 
  -2  14   6       10.06      -38.07     38.07 o 
  -1  14   6      153.90      178.25     37.18 o 
   0  14   6      895.97      864.55     43.83 o 
   1  14   6        5.26       -6.39     35.41 o 
   2  14   6      164.01      162.62     38.73 o 
   3  14   6       21.72       40.33     41.60 o 
   4  14   6     1786.31     1680.68     52.95 o 
  -4  15   6     1040.02      978.46    120.97 o 
  -3  15   6       40.89       83.90     44.38 o 
  -2  15   6      426.78      383.18     43.36 o 
  -1  15   6       15.95       24.09     39.69 o 
   0  15   6      246.86      281.97     37.74 o 
   1  15   6      212.77      176.20     37.26 o 
   2  15   6      291.42      268.59     38.76 o 
   3  15   6      431.89      436.17     45.90 o 
   4  15   6      171.53      149.24     50.22 o 
  -3  16   6       36.13       75.54     43.46 o 
  -2  16   6      180.95      178.17     42.51 o 
  -1  16   6        0.75       47.45     41.67 o 
   0  16   6       83.48      145.11     39.96 o 
   1  16   6       49.66       71.64     39.46 o 
   2  16   6       50.17      135.55     41.84 o 
   3  16   6      224.39      208.20     45.12 o 
  -3  17   6      199.04      217.70     48.45 o 
  -2  17   6      147.03      228.60     48.77 o 
  -1  17   6        4.34       47.74     45.31 o 
   0  17   6        5.36       45.87     40.86 o 
   1  17   6      864.70      751.89     42.15 o 
   2  17   6       20.47      -19.25     43.16 o 
   3  17   6      250.47      274.98     53.30 o 
  -2  18   6      205.98      212.18     49.86 o 
  -1  18   6       49.82      123.00     49.36 o 
   0  18   6        3.04       46.00     45.52 o 
   1  18   6      266.87      302.52     43.46 o 
   2  18   6      246.81      289.97     47.68 o 
   0  19   6       26.17       54.55     47.30 o 
  -5   0   7       83.95       95.18     55.07 o 
  -3   0   7     1214.58     1174.76     53.22 o 
  -1   0   7     1130.97     1091.36     52.55 o 
   1   0   7     1448.83     1288.53     62.80 o 
   3   0   7      369.63      341.43     52.53 o 
   5   0   7     2002.39     1809.59     95.03 o 
  -6   1   7      414.39      438.64     45.36 o 
  -5   1   7     1076.28     1112.55     40.83 o 
  -4   1   7      162.08      152.59     37.66 o 
  -3   1   7       30.26       70.01     31.87 o 
  -2   1   7      101.57      106.44     33.96 o 
  -1   1   7     1541.11     1592.34     75.68 o 
   0   1   7      492.24      505.22     38.71 o 
   1   1   7     2937.06     3050.88     45.31 o 
   2   1   7      204.68      167.06     32.73 o 
   3   1   7     1296.94     1346.36     40.09 o 
   4   1   7       53.36       71.46     40.64 o 
   5   1   7      256.08      232.03     45.81 o 
   6   1   7      161.18      131.54     58.53 o 
  -6   2   7      205.66      199.43     45.52 o 
  -5   2   7      117.28      158.15     38.80 o 
  -4   2   7     1390.89     1390.95     41.96 o 
  -3   2   7       31.39       90.57     35.73 o 
  -2   2   7      656.55      687.00     33.43 o 
  -1   2   7     1795.78     1822.77     72.56 o 
   0   2   7     3625.32     3596.47     80.11 o 
   1   2   7      296.60      324.43     33.42 o 
   2   2   7     1103.35     1127.47     40.31 o 
   3   2   7      823.39      846.17     39.14 o 
   4   2   7     1288.64     1305.27     48.12 o 
   5   2   7      119.38      146.01     44.75 o 
   6   2   7        4.14       87.40     56.78 o 
  -6   3   7       74.72      140.39     44.93 o 
  -5   3   7       39.05       62.10     38.46 o 
  -4   3   7      710.95      742.38     40.08 o 
  -3   3   7       45.72       82.76     31.58 o 
  -2   3   7        1.96      -15.41     31.32 o 
  -1   3   7       19.73       38.01     31.33 o 
   0   3   7     3923.92     3908.45     64.38 o 
   1   3   7      571.75      603.67     35.21 o 
   2   3   7      319.78      353.35     33.98 o 
   3   3   7      642.58      595.13     38.27 o 
   4   3   7     1508.09     1531.06     63.21 o 
   5   3   7      145.19      155.87     43.10 o 
   6   3   7       22.63       35.86     51.46 o 
  -6   4   7      110.16      126.57     43.85 o 
  -5   4   7      314.74      329.53     39.19 o 
  -4   4   7       23.86       58.08     38.14 o 
  -3   4   7        8.21       81.50     35.69 o 
  -2   4   7      715.52      713.87     38.49 o 
  -1   4   7     1881.67     1963.90     43.45 o 
   0   4   7      208.32      249.41     32.75 o 
   1   4   7     1213.39     1236.83     37.82 o 
   2   4   7     2753.75     2795.90     91.80 o 
   3   4   7       26.02      -24.74     35.42 o 
   4   4   7      731.29      708.81     47.95 o 
   5   4   7       28.13       30.64     42.13 o 
   6   4   7     1522.99     1282.03     59.08 o 
  -6   5   7      221.42      212.43     46.00 o 
  -5   5   7        3.03       26.33     38.86 o 
  -4   5   7      491.13      525.79     45.29 o 
  -3   5   7      811.25      857.01     40.11 o 
  -2   5   7      427.73      406.39     32.88 o 
  -1   5   7      833.08      902.28     35.09 o 
   0   5   7      340.85      339.67     36.10 o 
   1   5   7      871.12      888.82     36.59 o 
   2   5   7      209.31      217.06     34.49 o 
   3   5   7        0.09       46.30     35.75 o 
   4   5   7        7.43       19.66     39.39 o 
   5   5   7      278.63      280.15     48.01 o 
   6   5   7       94.15      132.14     49.25 o 
  -6   6   7       29.79       75.62     48.57 o 
  -5   6   7      520.35      478.99     44.73 o 
  -4   6   7     1301.47     1393.95     46.44 o 
  -3   6   7      950.26      943.69     37.80 o 
  -2   6   7        1.63       48.77     31.39 o 
  -1   6   7      491.14      517.71     33.49 o 
   0   6   7     6233.31     6515.21    111.20 o 
   1   6   7      370.30      384.03     35.98 o 
   2   6   7      248.66      346.36     34.27 o 
   3   6   7      796.56      783.48     39.46 o 
   4   6   7     1222.79     1212.81     61.90 o 
   5   6   7      553.85      533.79     52.26 o 
   6   6   7      241.35      148.18     49.57 o 
  -6   7   7        8.52       49.93     48.62 o 
  -5   7   7      201.76      295.49     50.15 o 
  -4   7   7      725.39      749.29     41.76 o 
  -3   7   7     1673.14     1638.16     47.88 o 
  -2   7   7      120.99      143.91     32.10 o 
  -1   7   7     3467.98     3582.17     54.56 o 
   0   7   7       65.08       38.53     30.25 o 
   1   7   7      147.56      155.30     33.25 o 
   2   7   7       88.09      150.39     35.21 o 
   3   7   7     1245.61     1284.73     40.31 o 
   4   7   7      211.68      220.41     41.60 o 
   5   7   7       22.95       92.89     43.41 o 
   6   7   7        3.40       27.38     51.74 o 
  -6   8   7        2.98        6.04    135.72 o 
  -5   8   7      112.11      173.61     47.32 o 
  -4   8   7      176.67      182.43     41.77 o 
  -3   8   7        6.17        7.08     48.08 o 
  -2   8   7       75.29      115.80     33.37 o 
  -1   8   7      192.02      229.79     33.92 o 
   0   8   7      262.82      227.50     31.91 o 
   1   8   7      388.23      441.23     33.35 o 
   2   8   7      577.17      632.72     36.98 o 
   3   8   7      294.62      313.74     36.20 o 
   4   8   7      573.21      471.79     43.17 o 
   5   8   7      183.12      216.76     45.03 o 
   6   8   7      252.38      338.90     84.85 o 
  -5   9   7      174.05      193.08     47.43 o 
  -4   9   7        3.87       39.94     39.41 o 
  -3   9   7      461.89      450.65     37.22 o 
  -2   9   7     2067.45     2034.95     79.01 o 
  -1   9   7       21.25       53.00     33.61 o 
   0   9   7       22.82        2.33     31.88 o 
   1   9   7      762.91      768.95     35.87 o 
   2   9   7     1255.11     1223.69     45.04 o 
   3   9   7       66.97       87.47     37.70 o 
   4   9   7       26.60       98.20     42.32 o 
   5   9   7      126.50      102.58     54.38 o 
  -5  10   7        0.24       -3.45     48.41 o 
  -4  10   7       21.53       65.19     39.31 o 
  -3  10   7       87.93      116.79     38.98 o 
  -2  10   7      112.79      101.55     36.29 o 
  -1  10   7      478.58      527.57     35.37 o 
   0  10   7      109.27      155.76     39.62 o 
   1  10   7        0.17       13.60     33.14 o 
   2  10   7      421.81      374.62     35.74 o 
   3  10   7      766.44      753.29     42.75 o 
   4  10   7        0.39       18.60     48.52 o 
   5  10   7        5.34       18.41     54.79 o 
  -5  11   7       44.87       25.87     47.11 o 
  -4  11   7        2.09       27.29     40.09 o 
  -3  11   7      164.49      102.61     38.57 o 
  -2  11   7      240.81      292.53     37.57 o 
  -1  11   7       20.38      -18.98     32.94 o 
   0  11   7      459.84      440.56     35.79 o 
   1  11   7      421.62      473.83     36.70 o 
   2  11   7      140.77      117.06     36.49 o 
   3  11   7       17.75       56.79     42.51 o 
   4  11   7      686.44      725.76     53.08 o 
   5  11   7      217.37      155.99     52.75 o 
  -5  12   7      583.43      535.00     51.77 o 
  -4  12   7        6.12       35.22     42.14 o 
  -3  12   7      200.35      176.28     38.39 o 
  -2  12   7       38.69       24.99     38.14 o 
  -1  12   7       19.67       27.46     32.19 o 
   0  12   7       25.25        8.39     34.10 o 
   1  12   7       32.92       26.61     35.00 o 
   2  12   7      643.47      649.73     38.89 o 
   3  12   7       82.33       73.93     40.15 o 
   4  12   7      505.14      468.13     45.80 o 
   5  12   7      434.83      349.02     55.24 o 
  -4  13   7       78.72       20.81     48.28 o 
  -3  13   7       42.37       78.79     39.18 o 
  -2  13   7       41.86       86.57     36.90 o 
  -1  13   7      188.15      220.24     41.52 o 
   0  13   7      142.41      163.93     36.57 o 
   1  13   7       62.51       44.24     36.80 o 
   2  13   7      100.57      165.38     37.94 o 
   3  13   7       64.60      131.67     38.95 o 
   4  13   7      195.70      204.00     49.60 o 
  -4  14   7      348.00      324.71     53.39 o 
  -3  14   7      310.35      330.92     42.80 o 
  -2  14   7        0.49      -12.38     38.38 o 
  -1  14   7       36.82       86.55     46.15 o 
   0  14   7       40.08       14.09     35.45 o 
   1  14   7     1204.44     1212.19     39.53 o 
   2  14   7      249.50      283.33     38.11 o 
   3  14   7       40.71       93.04     43.64 o 
   4  14   7      204.71      195.72     50.30 o 
  -3  15   7      312.86      378.56     44.36 o 
  -2  15   7      244.59      220.39     43.41 o 
  -1  15   7        1.00       21.15     40.83 o 
   0  15   7      104.07      130.83     36.98 o 
   1  15   7      189.57      191.87     37.37 o 
   2  15   7        9.95      -14.12     40.68 o 
   3  15   7        7.47       17.05     43.54 o 
  -3  16   7        8.92       24.45     46.38 o 
  -2  16   7       45.31      115.04     46.16 o 
  -1  16   7      714.57      714.11     46.23 o 
   0  16   7      632.49      675.37     41.70 o 
   1  16   7      284.04      254.58     40.44 o 
   2  16   7      441.04      415.59     43.39 o 
   3  16   7      118.68      146.55     46.64 o 
  -2  17   7      524.24      525.53     59.61 o 
  -1  17   7       36.08       94.71     48.60 o 
   0  17   7      446.30      487.94     44.39 o 
   1  17   7      280.06      280.86     42.28 o 
   2  17   7       21.58       87.39     44.72 o 
  -1  18   7      463.03      382.92     51.54 o 
   0  18   7       26.10       45.82     46.42 o 
   1  18   7      194.74      190.65     45.23 o 
  -6   0   8      204.32      252.21     66.62 o 
  -4   0   8     1313.53     1272.44     66.06 o 
  -2   0   8     3327.47     3361.32     93.80 o 
   0   0   8     1873.16     1828.75     57.15 o 
   2   0   8       10.65       84.36     47.19 o 
   4   0   8        9.78       26.38     52.01 o 
   6   0   8       65.91      140.65     82.83 o 
  -6   1   8        1.56       34.90     45.81 o 
  -5   1   8      704.28      695.40     40.30 o 
  -4   1   8       63.58       74.33     40.29 o 
  -3   1   8      141.88      182.56     32.91 o 
  -2   1   8     1589.65     1474.71     42.81 o 
  -1   1   8     4075.09     4129.99     56.47 o 
   0   1   8     1886.09     1833.04     63.27 o 
   1   1   8      120.04      109.35     30.94 o 
   2   1   8       23.52       34.58     32.70 o 
   3   1   8      214.25      133.73     35.93 o 
   4   1   8       80.50       98.35     38.40 o 
   5   1   8       51.05       85.44     44.99 o 
   6   1   8        1.88       76.47     59.53 o 
  -6   2   8        7.97       -3.91     44.17 o 
  -5   2   8       29.87       61.82     39.05 o 
  -4   2   8       63.63       53.68     34.99 o 
  -3   2   8      368.59      303.70     38.06 o 
  -2   2   8      512.60      549.97     33.17 o 
  -1   2   8       77.29       68.08     30.30 o 
   0   2   8        1.64       -6.24     31.62 o 
   1   2   8      214.88      220.19     33.07 o 
   2   2   8     3254.23     3295.00     57.74 o 
   3   2   8       37.50       37.13     34.78 o 
   4   2   8        3.71        1.77     40.61 o 
   5   2   8      353.80      326.60     43.77 o 
   6   2   8      186.87      143.01     58.67 o 
  -6   3   8       17.30       34.38     45.94 o 
  -5   3   8        1.57       37.95     38.09 o 
  -4   3   8      648.00      711.86     39.00 o 
  -3   3   8      481.56      498.63     33.89 o 
  -2   3   8       26.76       11.92     30.77 o 
  -1   3   8      143.48      123.75     31.57 o 
   0   3   8      932.40      908.69     35.99 o 
   1   3   8       14.54       37.96     32.82 o 
   2   3   8      124.10      131.98     34.36 o 
   3   3   8       60.54       67.64     36.38 o 
   4   3   8     1258.14     1276.68     62.86 o 
   5   3   8        3.78      -43.46     43.46 o 
   6   3   8      279.34      287.40     54.16 o 
  -6   4   8      179.21      131.37     45.58 o 
  -5   4   8       30.25       51.62     39.18 o 
  -4   4   8      168.98      221.71     41.05 o 
  -3   4   8      360.25      397.53     35.98 o 
  -2   4   8     1963.85     1912.34     39.53 o 
  -1   4   8      363.53      418.94     32.75 o 
   0   4   8      256.01      309.36     33.38 o 
   1   4   8     3053.98     3138.19     50.72 o 
   2   4   8      986.50      981.39     38.20 o 
   3   4   8      178.89      182.96     36.46 o 
   4   4   8      129.30      105.33     39.47 o 
   5   4   8      214.23      223.44     45.37 o 
   6   4   8      197.34      174.65     53.16 o 
  -6   5   8        6.95       -6.08     49.06 o 
  -5   5   8      330.73      333.62     41.07 o 
  -4   5   8      705.35      713.56     43.91 o 
  -3   5   8       13.58       42.05     37.44 o 
  -2   5   8        0.44       79.09     34.69 o 
  -1   5   8       60.43       20.43     34.17 o 
   0   5   8      192.20      134.18     31.99 o 
   1   5   8       39.12       61.40     33.12 o 
   2   5   8      901.56      944.00     36.94 o 
   3   5   8       55.18       41.56     35.74 o 
   4   5   8      117.44      157.52     40.96 o 
   5   5   8      354.33      366.43     42.48 o 
   6   5   8       45.78       56.69     51.23 o 
  -6   6   8        8.66       -6.23     48.62 o 
  -5   6   8       46.42      121.77     41.46 o 
  -4   6   8     1178.02     1165.21     46.39 o 
  -3   6   8       29.39       29.83     37.19 o 
  -2   6   8      134.85      159.54     32.42 o 
  -1   6   8      862.50      879.11     34.83 o 
   0   6   8       37.06       23.55     33.50 o 
   1   6   8      339.80      344.35     33.73 o 
   2   6   8       77.34      123.48     33.63 o 
   3   6   8     1213.39     1239.51     39.69 o 
   4   6   8       32.15       45.29     40.22 o 
   5   6   8       25.43       54.24     45.35 o 
   6   6   8       14.27       21.98     50.78 o 
  -5   7   8      398.99      426.34     55.47 o 
  -4   7   8      358.25      279.01     45.47 o 
  -3   7   8     1235.50     1249.93     41.17 o 
  -2   7   8      666.68      651.50     36.60 o 
  -1   7   8        6.14       -9.86     31.66 o 
   0   7   8       13.77       26.44     31.26 o 
   1   7   8       39.11       16.52     34.47 o 
   2   7   8     2153.26     2253.63     49.12 o 
   3   7   8     1245.03     1308.37     53.94 o 
   4   7   8        2.40       20.96     42.36 o 
   5   7   8      531.42      580.61     49.68 o 
  -5   8   8      103.72      123.96     65.85 o 
  -4   8   8      330.67      359.72     43.96 o 
  -3   8   8       79.01      132.53     35.40 o 
  -2   8   8      221.41      264.91     36.29 o 
  -1   8   8      438.18      448.83     33.50 o 
   0   8   8       41.32       80.29     31.67 o 
   1   8   8     1824.65     1878.59     74.36 o 
   2   8   8      247.35      287.41     36.77 o 
   3   8   8       26.39       78.54     37.87 o 
   4   8   8      206.02      226.31     44.07 o 
   5   8   8     1217.34     1201.71     70.62 o 
  -5   9   8      337.43      327.37     61.09 o 
  -4   9   8      110.67       98.00     39.86 o 
  -3   9   8     1308.27     1204.03     75.24 o 
  -2   9   8       42.69       60.86     36.43 o 
  -1   9   8     1056.45     1085.13     39.66 o 
   0   9   8     1492.70     1414.75     37.29 o 
   1   9   8       48.77       93.78     33.06 o 
   2   9   8      345.45      404.37     38.21 o 
   3   9   8      267.56      261.27     40.51 o 
   4   9   8      422.20      453.05     45.10 o 
   5   9   8       43.53       17.71     48.30 o 
  -5  10   8      237.98      297.97     56.28 o 
  -4  10   8      132.72      166.35     42.56 o 
  -3  10   8      207.60      204.62     38.64 o 
  -2  10   8      258.05      243.14     37.26 o 
  -1  10   8     2183.71     2058.46     66.45 o 
   0  10   8       17.96       42.56     36.46 o 
   1  10   8      342.48      336.43     33.16 o 
   2  10   8        9.93       48.01     34.66 o 
   3  10   8     2652.79     2604.78     47.21 o 
   4  10   8       23.82       64.27     44.39 o 
   5  10   8       59.94       30.62     55.43 o 
  -5  11   8      191.62      192.37     49.78 o 
  -4  11   8      393.73      394.35     41.59 o 
  -3  11   8      267.80      326.42     40.18 o 
  -2  11   8      467.77      494.98     38.09 o 
  -1  11   8      787.22      826.58     37.74 o 
   0  11   8      469.18      450.85     38.49 o 
   1  11   8       11.48       48.52     37.10 o 
   2  11   8       14.38       50.66     36.25 o 
   3  11   8      521.07      598.86     45.41 o 
   4  11   8       75.32      134.16     47.82 o 
   5  11   8        0.25       39.80     57.65 o 
  -4  12   8        2.95       32.55     41.63 o 
  -3  12   8      147.97      177.53     43.62 o 
  -2  12   8      743.58      771.34     40.70 o 
  -1  12   8       25.87       42.55     36.01 o 
   0  12   8       27.92       35.74     33.81 o 
   1  12   8      600.87      608.12     38.06 o 
   2  12   8     1775.05     1846.88     61.56 o 
   3  12   8      614.59      656.11     46.09 o 
   4  12   8      221.13      213.00     52.70 o 
  -4  13   8       50.50       94.84     44.89 o 
  -3  13   8      268.67      288.42     40.80 o 
  -2  13   8        4.92        9.54     37.81 o 
  -1  13   8      125.52      117.06     38.35 o 
   0  13   8      376.73      362.82     37.59 o 
   1  13   8      220.74      245.68     36.88 o 
   2  13   8     2381.94     2467.33     49.52 o 
   3  13   8     1174.48     1224.65     45.95 o 
   4  13   8       59.45       81.60     47.15 o 
  -4  14   8      987.60      892.72     73.74 o 
  -3  14   8        0.08      -43.17     43.17 o 
  -2  14   8        9.15       14.35     40.97 o 
  -1  14   8      187.54      163.15     39.39 o 
   0  14   8      832.09      819.92     40.55 o 
   1  14   8       32.60       45.29     36.40 o 
   2  14   8      113.49      138.66     41.55 o 
   3  14   8       11.56       32.47     43.13 o 
   4  14   8       10.67       82.87     49.95 o 
  -3  15   8      394.13      425.48     44.35 o 
  -2  15   8      222.64      221.20     45.45 o 
  -1  15   8      247.68      271.14     44.75 o 
   0  15   8        7.77       42.86     39.21 o 
   1  15   8      137.74      193.60     39.09 o 
   2  15   8      179.99      127.18     43.88 o 
   3  15   8      452.33      429.87     47.62 o 
  -3  16   8      109.62      122.08     58.74 o 
  -2  16   8      202.60      297.58     50.36 o 
  -1  16   8        2.93      -13.14     46.12 o 
   0  16   8       48.74      121.60     40.26 o 
   1  16   8       69.15      123.09     42.50 o 
   2  16   8       90.98       77.53     44.15 o 
   3  16   8      250.32      238.46     58.64 o 
  -2  17   8        0.01       17.96     54.28 o 
  -1  17   8       34.07       94.48     48.79 o 
   0  17   8        1.92       28.03     42.71 o 
   1  17   8       22.52       86.40     42.41 o 
   2  17   8        7.41       36.49     47.49 o 
   0  18   8       14.94       32.48     52.12 o 
  -5   0   9        2.24       76.08     56.85 o 
  -3   0   9     2325.69     2241.23     99.70 o 
  -1   0   9     2035.34     2027.87     70.29 o 
   1   0   9     2759.98     2701.31    136.76 o 
   3   0   9       18.57       61.15     52.12 o 
   5   0   9     2042.13     1800.74    282.54 o 
  -6   1   9       88.01       43.27     43.85 o 
  -5   1   9       92.01       51.35     39.21 o 
  -4   1   9      272.88      239.54     39.48 o 
  -3   1   9       29.28       38.45     32.71 o 
  -2   1   9     1734.63     1754.79     45.31 o 
  -1   1   9      273.32      266.97     31.31 o 
   0   1   9     1219.00     1232.39     40.29 o 
   1   1   9       13.25       24.41     33.43 o 
   2   1   9       89.12       87.56     34.62 o 
   3   1   9      150.58      190.45     39.90 o 
   4   1   9      318.76      248.05     42.11 o 
   5   1   9        0.01       19.34     46.12 o 
   6   1   9       18.35       33.81     59.71 o 
  -6   2   9        6.34       10.69     48.22 o 
  -5   2   9      883.88      861.78     42.60 o 
  -4   2   9      190.08      181.30     39.21 o 
  -3   2   9      240.81      188.12     36.62 o 
  -2   2   9      643.07      654.31     34.38 o 
  -1   2   9     1448.28     1442.55     36.71 o 
   0   2   9      442.44      448.73     33.94 o 
   1   2   9      176.69      181.42     32.06 o 
   2   2   9       19.75       98.40     34.30 o 
   3   2   9     1151.88     1251.65     44.32 o 
   4   2   9      308.98      261.73     39.09 o 
   5   2   9       18.81       27.46     46.14 o 
   6   2   9       23.47       -6.10     64.46 o 
  -6   3   9      489.78      446.21     48.78 o 
  -5   3   9      364.08      313.71     42.24 o 
  -4   3   9     2384.80     2365.89     69.26 o 
  -3   3   9       72.63       60.56     37.26 o 
  -2   3   9     1130.66     1145.27     36.12 o 
  -1   3   9        4.24        3.63     30.74 o 
   0   3   9      379.92      350.65     33.24 o 
   1   3   9      614.13      623.12     35.41 o 
   2   3   9     1369.21     1384.16     38.92 o 
   3   3   9       35.50       59.96     34.39 o 
   4   3   9     1572.88     1481.98     47.33 o 
   5   3   9      612.54      605.89     47.27 o 
   6   3   9      178.46      220.77     58.18 o 
  -6   4   9      155.42      162.82     49.29 o 
  -5   4   9      246.69      204.11     44.16 o 
  -4   4   9      243.63      302.02     37.66 o 
  -3   4   9      186.89      228.16     34.03 o 
  -2   4   9     2112.77     2145.61     40.32 o 
  -1   4   9      107.98      122.76     31.99 o 
   0   4   9     1334.24     1288.10     36.67 o 
   1   4   9      341.07      390.04     34.70 o 
   2   4   9     2655.17     2653.48     59.92 o 
   3   4   9        9.22       43.46     34.63 o 
   4   4   9     1396.32     1327.55     60.59 o 
   5   4   9      145.72      190.37     46.04 o 
   6   4   9      301.21      248.72     54.47 o 
  -5   5   9        0.32      -29.03     44.97 o 
  -4   5   9      268.67      294.83     42.41 o 
  -3   5   9       37.49       26.60     34.94 o 
  -2   5   9      124.33      143.21     33.87 o 
  -1   5   9      567.28      567.32     34.12 o 
   0   5   9      329.14      361.01     32.30 o 
   1   5   9      783.46      764.99     34.98 o 
   2   5   9       20.96       31.31     33.16 o 
   3   5   9      521.61      509.35     36.60 o 
   4   5   9       16.58       64.11     40.55 o 
   5   5   9      104.41      199.59     45.41 o 
  -5   6   9        0.06       29.49     47.14 o 
  -4   6   9      114.40      193.61     39.51 o 
  -3   6   9      571.23      640.05     39.48 o 
  -2   6   9      294.24      321.73     37.02 o 
  -1   6   9       48.96       64.25     35.17 o 
   0   6   9       55.92       24.11     32.40 o 
   1   6   9     1126.52     1129.17     36.77 o 
   2   6   9     1927.05     1974.66     43.36 o 
   3   6   9       22.08       51.27     35.33 o 
   4   6   9       33.62       87.67     40.74 o 
   5   6   9      117.90      162.65     47.01 o 
  -5   7   9      389.58      355.16     64.50 o 
  -4   7   9       34.37       29.66     45.57 o 
  -3   7   9       43.43      100.63     41.08 o 
  -2   7   9       64.83      105.55     37.52 o 
  -1   7   9     1126.89     1046.11     41.16 o 
   0   7   9       67.82       69.76     35.47 o 
   1   7   9       30.39       53.16     33.83 o 
   2   7   9      535.80      541.65     35.77 o 
   3   7   9     2017.20     1987.78     65.96 o 
   4   7   9       19.60       11.88     42.49 o 
   5   7   9      391.76      427.14     49.04 o 
  -5   8   9        1.66       60.83     61.58 o 
  -4   8   9       21.23       14.95     43.55 o 
  -3   8   9      229.09      253.45     37.97 o 
  -2   8   9       26.91       88.39     34.92 o 
  -1   8   9       44.08       62.35     34.30 o 
   0   8   9      979.62      998.99     41.72 o 
   1   8   9      103.07      148.16     34.92 o 
   2   8   9        7.70      -21.06     34.34 o 
   3   8   9       25.49       89.27     38.80 o 
   4   8   9      316.45      309.42     43.77 o 
   5   8   9      389.93      410.73     50.43 o 
  -5   9   9       20.44       67.53     75.33 o 
  -4   9   9        0.85      -46.41     46.41 o 
  -3   9   9        0.55       79.13     36.22 o 
  -2   9   9      135.91      173.53     35.99 o 
  -1   9   9       12.13       -0.77     34.80 o 
   0   9   9       91.83      103.17     33.18 o 
   1   9   9      391.52      416.23     36.40 o 
   2   9   9     1100.45     1151.20     41.78 o 
   3   9   9      646.78      645.19     41.79 o 
   4   9   9      185.83      216.52     45.42 o 
   5   9   9       93.80      114.19     50.20 o 
  -5  10   9        7.44       40.28     62.15 o 
  -4  10   9      167.23      206.93     43.89 o 
  -3  10   9        0.80       48.50     38.00 o 
  -2  10   9      903.00      943.39     73.93 o 
  -1  10   9      610.07      633.06     37.62 o 
   0  10   9      125.26      164.00     36.42 o 
   1  10   9      232.61      282.65     34.90 o 
   2  10   9      866.19      855.67     48.83 o 
   3  10   9        6.94       59.09     38.86 o 
   4  10   9       37.44       66.61     45.98 o 
   5  10   9       35.55       94.01     52.92 o 
  -4  11   9      276.98      199.63     43.57 o 
  -3  11   9       78.14      111.58     39.21 o 
  -2  11   9      100.37      138.66     38.15 o 
  -1  11   9       91.95       67.73     36.49 o 
   0  11   9      962.69     1015.68     40.59 o 
   1  11   9       53.16      113.16     35.41 o 
   2  11   9       30.67       28.56     39.15 o 
   3  11   9      624.29      597.18     41.35 o 
   4  11   9        0.52       14.47     48.87 o 
  -4  12   9       54.11       70.68     42.79 o 
  -3  12   9      159.93      162.01     40.34 o 
  -2  12   9       28.03       37.68     37.76 o 
  -1  12   9       51.95       65.33     36.22 o 
   0  12   9      147.52      136.26     35.38 o 
   1  12   9      179.89      209.89     39.04 o 
   2  12   9       56.77      130.36     40.73 o 
   3  12   9        2.68       14.05     41.84 o 
   4  12   9       43.36       29.36     53.06 o 
  -4  13   9       36.24        6.44     46.22 o 
  -3  13   9       38.43       91.70     41.20 o 
  -2  13   9       12.78      -40.53     40.53 o 
  -1  13   9     1249.21     1248.13     44.12 o 
   0  13   9       71.85       90.52     36.55 o 
   1  13   9      105.97      141.33     37.48 o 
   2  13   9      356.32      441.34     43.44 o 
   3  13   9      443.06      454.49     49.92 o 
   4  13   9       75.42      117.51     48.51 o 
  -3  14   9      302.17      314.77     44.50 o 
  -2  14   9       69.67       74.23     42.97 o 
  -1  14   9      175.67      137.90     48.25 o 
   0  14   9      276.10      358.36     51.49 o 
   1  14   9      238.80      224.64     39.45 o 
   2  14   9       29.27       18.62     41.12 o 
   3  14   9      349.32      391.03     47.50 o 
  -3  15   9        0.88        4.22     45.58 o 
  -2  15   9      210.42      206.21     46.40 o 
  -1  15   9       22.04       33.57     44.05 o 
   0  15   9        4.44       41.55     40.24 o 
   1  15   9       75.80       72.97     40.82 o 
   2  15   9       49.72       82.52     43.50 o 
   3  15   9      157.04      169.99     51.07 o 
  -2  16   9       96.38      151.68     48.71 o 
  -1  16   9       29.80        4.19     48.40 o 
   0  16   9      125.46      104.14     42.38 o 
   1  16   9      717.97      679.91     45.28 o 
   2  16   9      383.17      325.75     46.15 o 
  -1  17   9      128.85      153.68     49.72 o 
   0  17   9      304.20      265.72     45.49 o 
   1  17   9      132.94      130.40     46.90 o 
  -4   0  10      244.77      261.63     52.50 o 
  -2   0  10      120.09      129.61     43.79 o 
   0   0  10       63.20       68.98     44.03 o 
   2   0  10      106.77       89.32     50.54 o 
   4   0  10        6.01       37.79     60.89 o 
  -5   1  10      887.79      845.62     44.49 o 
  -4   1  10        0.03       10.51     35.75 o 
  -3   1  10       47.36       58.84     32.66 o 
  -2   1  10       11.70       13.21     36.76 o 
  -1   1  10       34.98        4.50     32.59 o 
   0   1  10      127.74      212.46     34.83 o 
   1   1  10       57.09       57.53     34.58 o 
   2   1  10       89.22       83.90     37.70 o 
   3   1  10      752.35      684.01     42.87 o 
   4   1  10      834.67      727.31     42.24 o 
   5   1  10      624.78      533.92     50.59 o 
  -5   2  10       94.24      120.50     44.79 o 
  -4   2  10        0.10       76.54     39.73 o 
  -3   2  10        0.74       53.47     33.33 o 
  -2   2  10     1924.62     1928.68     40.84 o 
  -1   2  10       46.63       83.00     31.64 o 
   0   2  10      562.00      594.74     33.40 o 
   1   2  10     1871.80     1995.98     57.75 o 
   2   2  10     1792.05     1860.15     45.54 o 
   3   2  10      355.90      421.58     36.93 o 
   4   2  10       58.65       89.83     39.49 o 
   5   2  10       30.63      116.88     46.64 o 
  -5   3  10      430.68      381.60     46.67 o 
  -4   3  10       23.47       59.12     39.09 o 
  -3   3  10      871.55      947.64     41.34 o 
  -2   3  10      546.78      590.03     37.64 o 
  -1   3  10      585.14      582.60     33.64 o 
   0   3  10      223.90      222.38     32.53 o 
   1   3  10      103.25      125.17     32.68 o 
   2   3  10       16.69       32.14     33.33 o 
   3   3  10       15.14      -36.28     36.28 o 
   4   3  10       44.75        0.19     39.51 o 
   5   3  10      113.25      152.42     48.17 o 
  -5   4  10        4.88        6.07     45.29 o 
  -4   4  10       43.12       81.15     37.43 o 
  -3   4  10      293.77      268.42     34.80 o 
  -2   4  10     1370.99     1393.11     39.45 o 
  -1   4  10       51.58      117.20     31.69 o 
   0   4  10      346.08      320.14     33.49 o 
   1   4  10     1080.35     1055.29     37.57 o 
   2   4  10      334.76      329.44     35.09 o 
   3   4  10      184.42      232.66     35.77 o 
   4   4  10      207.50      189.58     42.52 o 
   5   4  10       36.95       41.49     47.98 o 
  -5   5  10      138.66      165.98     47.56 o 
  -4   5  10       50.66       50.84     42.03 o 
  -3   5  10      275.36      266.11     34.74 o 
  -2   5  10      831.43      875.59     38.24 o 
  -1   5  10     1580.91     1637.36     52.20 o 
   0   5  10     1485.22     1517.19     48.46 o 
   1   5  10     2702.74     2741.04     60.02 o 
   2   5  10       88.39       75.48     35.92 o 
   3   5  10      627.41      640.61     37.23 o 
   4   5  10      447.43      473.86     44.60 o 
   5   5  10      222.37      212.56     49.28 o 
  -5   6  10        0.04      -16.85     51.38 o 
  -4   6  10      724.54      746.62     41.02 o 
  -3   6  10      505.99      468.59     39.98 o 
  -2   6  10        6.70       64.88     32.54 o 
  -1   6  10      429.09      498.04     34.84 o 
   0   6  10        3.73       48.55     33.23 o 
   1   6  10       14.27       20.55     33.59 o 
   2   6  10     1225.07     1179.84     39.87 o 
   3   6  10      618.85      616.02     39.16 o 
   4   6  10        1.26      -25.27     42.73 o 
   5   6  10       52.93       70.07     49.46 o 
  -5   7  10       40.48       94.51     55.59 o 
  -4   7  10       54.36       70.75     40.07 o 
  -3   7  10       84.53       70.61     38.09 o 
  -2   7  10      462.22      470.99     37.42 o 
  -1   7  10       47.91       86.99     38.10 o 
   0   7  10      317.29      339.73     36.18 o 
   1   7  10      116.90      149.80     33.59 o 
   2   7  10      969.79      983.18     41.06 o 
   3   7  10      109.35      107.60     38.34 o 
   4   7  10        8.37       77.54     44.74 o 
   5   7  10      173.95      156.48     50.79 o 
  -5   8  10      102.98      112.81     63.10 o 
  -4   8  10      295.03      320.51     47.18 o 
  -3   8  10     1128.18     1146.07     73.73 o 
  -2   8  10       67.24       91.66     38.21 o 
  -1   8  10      192.66      271.31     38.67 o 
   0   8  10      566.90      547.55     40.46 o 
   1   8  10     1665.16     1690.56     39.70 o 
   2   8  10      772.83      764.03     38.01 o 
   3   8  10       10.05       15.82     38.65 o 
   4   8  10       25.90      102.31     47.01 o 
   5   8  10      548.71      424.89     52.44 o 
  -5   9  10       43.15      128.35     69.16 o 
  -4   9  10       68.79       99.15     47.75 o 
  -3   9  10       31.66       91.10     42.93 o 
  -2   9  10       59.30      102.69     36.36 o 
  -1   9  10      717.38      667.58     36.74 o 
   0   9  10      694.51      694.01     41.07 o 
   1   9  10       28.22        1.56     36.38 o 
   2   9  10        0.12       41.29     35.81 o 
   3   9  10      268.29      318.60     41.33 o 
   4   9  10      470.81      471.07     48.65 o 
   5   9  10        4.54      108.38     57.35 o 
  -4  10  10        0.20      -49.47     49.47 o 
  -3  10  10       12.33       83.23     38.00 o 
  -2  10  10      238.64      246.54     37.91 o 
  -1  10  10      359.35      376.13     39.03 o 
   0  10  10        0.51       20.11     35.60 o 
   1  10  10      146.37      144.06     36.96 o 
   2  10  10      383.87      369.69     38.66 o 
   3  10  10       42.35       54.64     40.05 o 
   4  10  10       51.30       91.42     47.96 o 
  -4  11  10      141.71      139.44     47.77 o 
  -3  11  10       84.90      156.10     40.80 o 
  -2  11  10        0.61        0.90     39.31 o 
  -1  11  10      132.50      164.23     37.32 o 
   0  11  10      238.88      228.94     36.73 o 
   1  11  10      955.85      933.71     42.59 o 
   2  11  10      489.03      527.33     43.29 o 
   3  11  10       45.56      103.47     40.99 o 
   4  11  10      797.03      701.46     57.04 o 
  -4  12  10        8.46       98.62     46.82 o 
  -3  12  10      505.43      527.47     43.20 o 
  -2  12  10      185.93      306.86     44.26 o 
  -1  12  10      135.51      193.90     40.97 o 
   0  12  10      693.22      742.53     50.40 o 
   1  12  10      535.65      557.97     41.56 o 
   2  12  10        0.13       52.68     41.78 o 
   3  12  10       31.25       82.11     43.63 o 
   4  12  10      436.38      444.27     63.30 o 
  -3  13  10       12.98        2.51     44.35 o 
  -2  13  10      192.75      191.03     43.34 o 
  -1  13  10      326.83      309.98     42.06 o 
   0  13  10      200.64      200.48     37.46 o 
   1  13  10        0.06       57.04     41.76 o 
   2  13  10      353.51      350.73     48.83 o 
   3  13  10       51.87       95.68     49.15 o 
  -3  14  10      199.61      197.01     47.21 o 
  -2  14  10      311.04      341.39     53.04 o 
  -1  14  10      145.58      185.47     43.54 o 
   0  14  10       96.82      145.34     40.92 o 
   1  14  10       40.98      130.60     39.38 o 
   2  14  10      359.28      364.25     45.68 o 
   3  14  10        0.11       72.83     48.85 o 
  -2  15  10      221.74      225.74     48.76 o 
  -1  15  10      491.42      520.27     47.24 o 
   0  15  10       81.87      165.69     43.12 o 
   1  15  10       50.08      138.88     43.71 o 
   2  15  10        6.76       89.55     45.65 o 
  -1  16  10       86.46       56.33     49.50 o 
   0  16  10       20.55       17.60     44.09 o 
   1  16  10      589.01      516.10     46.55 o 
  -5   0  11     1276.95     1128.15     67.35 o 
  -3   0  11     1971.70     1912.14    105.56 o 
  -1   0  11        2.08      148.97     58.92 o 
   1   0  11     3375.10     3271.36    119.93 o 
   3   0  11       12.91       60.90     50.89 o 
   5   0  11      622.26      588.54     67.01 o 
  -5   1  11      149.61      200.06     46.56 o 
  -4   1  11      180.91      208.93     40.23 o 
  -3   1  11        0.54       15.97     34.20 o 
  -2   1  11        9.13       29.80     39.50 o 
  -1   1  11      378.89      372.85     35.21 o 
   0   1  11     1518.69     1546.27     40.43 o 
   1   1  11      257.97      317.78     35.95 o 
   2   1  11       18.84       10.55     35.83 o 
   3   1  11     2264.57     2050.34     86.09 o 
   4   1  11      571.26      561.79     41.57 o 
   5   1  11        0.72      -11.96     48.10 o 
  -5   2  11      313.62      293.25     49.56 o 
  -4   2  11        4.46       44.99     38.40 o 
  -3   2  11        0.14       55.32     34.10 o 
  -2   2  11        0.85       46.43     35.92 o 
  -1   2  11      372.03      352.43     34.09 o 
   0   2  11      185.22      194.62     33.09 o 
   1   2  11     1268.01     1278.34     38.92 o 
   2   2  11      163.71      188.45     35.80 o 
   3   2  11      131.66      107.12     36.83 o 
   4   2  11        0.30       24.31     39.65 o 
   5   2  11       70.89      101.23     49.72 o 
  -5   3  11       16.69       42.85     46.68 o 
  -4   3  11      219.27      239.62     41.21 o 
  -3   3  11     1161.07     1133.95     42.40 o 
  -2   3  11      167.07      163.92     37.02 o 
  -1   3  11       79.37       59.23     33.29 o 
   0   3  11      782.24      770.37     35.44 o 
   1   3  11     1282.72     1326.06     46.48 o 
   2   3  11      464.45      501.28     36.95 o 
   3   3  11      375.32      384.22     38.02 o 
   4   3  11      661.10      674.81     42.48 o 
   5   3  11       25.42       54.28     48.18 o 
  -5   4  11        1.77       19.80     49.50 o 
  -4   4  11      881.43      888.88     42.40 o 
  -3   4  11      138.43      154.32     35.70 o 
  -2   4  11      939.23      964.53     40.12 o 
  -1   4  11      210.98      210.88     34.14 o 
   0   4  11     1280.41     1292.81     46.82 o 
   1   4  11      384.11      417.44     36.38 o 
   2   4  11      179.92      183.89     35.50 o 
   3   4  11      520.47      526.13     37.99 o 
   4   4  11      631.28      622.46     44.16 o 
   5   4  11        0.50       64.73     46.85 o 
  -5   5  11       14.00       19.39     51.62 o 
  -4   5  11      264.50      266.09     44.41 o 
  -3   5  11       50.23       66.54     36.25 o 
  -2   5  11        1.54      -20.01     33.95 o 
  -1   5  11        6.12        8.31     32.42 o 
   0   5  11      162.56      172.23     31.99 o 
   1   5  11        4.28       45.37     33.88 o 
   2   5  11      482.13      496.59     36.19 o 
   3   5  11       98.13       94.26     38.20 o 
   4   5  11       28.93       61.28     35.36 o 
   5   5  11       22.46      -11.65     50.33 o 
  -5   6  11       53.28       52.87     51.34 o 
  -4   6  11       19.38       34.56     42.88 o 
  -3   6  11      438.04      404.44     38.09 o 
  -2   6  11      784.44      741.16     36.15 o 
  -1   6  11       74.57       88.23     33.66 o 
   0   6  11        0.22       31.71     33.99 o 
   1   6  11      247.28      305.28     35.45 o 
   2   6  11        3.23       43.46     35.52 o 
   3   6  11       47.72       90.34     38.26 o 
   4   6  11      203.44      233.10     47.21 o 
   5   6  11      486.18      450.87     53.48 o 
  -5   7  11      369.44      377.14     52.19 o 
  -4   7  11       47.20       85.79     42.88 o 
  -3   7  11       45.03       62.26     37.64 o 
  -2   7  11      255.01      277.62     35.81 o 
  -1   7  11     1049.97     1016.61     37.94 o 
   0   7  11       66.22       73.63     33.69 o 
   1   7  11      183.35      184.63     35.17 o 
   2   7  11       54.11       77.98     36.21 o 
   3   7  11      788.14      886.66     41.27 o 
   4   7  11       32.61      156.24     47.56 o 
   5   7  11       45.56       76.21     53.39 o 
  -4   8  11        0.77      -10.91     43.84 o 
  -3   8  11        2.49       31.00     39.66 o 
  -2   8  11        0.05       10.98     34.88 o 
  -1   8  11        1.36       46.54     35.30 o 
   0   8  11        7.50       36.09     35.28 o 
   1   8  11      135.23      194.28     36.58 o 
   2   8  11      309.57      285.51     38.08 o 
   3   8  11       32.80       49.53     40.86 o 
   4   8  11      218.41      217.28     49.34 o 
  -4   9  11       95.00      105.54     45.03 o 
  -3   9  11        5.94       32.40     45.58 o 
  -2   9  11      230.03      212.56     43.10 o 
  -1   9  11       11.06       24.51     38.96 o 
   0   9  11      778.56      738.56     38.79 o 
   1   9  11      234.93      237.37     36.36 o 
   2   9  11      158.97      202.04     37.39 o 
   3   9  11        1.67        5.39     40.12 o 
   4   9  11      171.03      173.87     52.17 o 
  -4  10  11      351.34      361.50     57.49 o 
  -3  10  11        1.01       54.50     46.67 o 
  -2  10  11     1207.92     1200.77     70.87 o 
  -1  10  11       24.23       67.84     38.23 o 
   0  10  11        1.85       49.31     39.10 o 
   1  10  11       23.26       51.86     35.88 o 
   2  10  11     1677.65     1624.78     62.99 o 
   3  10  11      173.24      137.14     43.06 o 
   4  10  11        2.06       79.24     50.19 o 
  -4  11  11      233.16      278.54     57.22 o 
  -3  11  11        0.02       -3.76     47.82 o 
  -2  11  11      137.24      193.99     41.34 o 
  -1  11  11      117.64      102.87     37.89 o 
   0  11  11       86.38      134.28     39.46 o 
   1  11  11       98.79      113.65     38.86 o 
   2  11  11      264.10      330.04     40.88 o 
   3  11  11       37.64       65.00     45.03 o 
   4  11  11      549.20      509.82     54.42 o 
  -3  12  11      228.29      241.36     44.23 o 
  -2  12  11       26.79      139.57     42.59 o 
  -1  12  11      441.44      422.27     39.67 o 
   0  12  11        0.64       10.38     37.54 o 
   1  12  11       54.33       93.55     42.26 o 
   2  12  11       64.13       74.87     41.66 o 
   3  12  11       25.30       72.75     44.59 o 
  -3  13  11        0.21       68.95     45.53 o 
  -2  13  11      352.60      404.97     48.19 o 
  -1  13  11      479.18      482.29     44.01 o 
   0  13  11       69.11      109.25     37.96 o 
   1  13  11      468.82      542.76     48.87 o 
   2  13  11        0.13       -7.86     49.57 o 
   3  13  11      351.01      357.53     51.27 o 
  -2  14  11        6.33      -22.28     46.78 o 
  -1  14  11        4.02      -28.62     41.33 o 
   0  14  11      102.70       50.24     41.46 o 
   1  14  11      731.23      704.46     44.36 o 
   2  14  11        0.34       28.81     52.36 o 
  -2  15  11      211.23      271.71    116.18 o 
  -1  15  11      112.08      160.29     47.45 o 
   0  15  11      300.98      227.10     43.64 o 
   1  15  11      605.38      555.31     45.95 o 
   2  15  11      314.59      265.01    145.47 o 
   0  16  11       75.25       75.91    204.75 o 
  -4   0  12      270.59      290.78     58.20 o 
  -2   0  12       18.42      102.08     53.95 o 
   0   0  12      167.93       89.25     58.27 o 
   2   0  12      529.45      511.74     50.68 o 
   4   0  12      237.31      164.69     63.58 o 
  -5   1  12      110.21      156.15     49.66 o 
  -4   1  12      294.98      373.51     41.83 o 
  -3   1  12       26.70       46.02     35.53 o 
  -2   1  12       32.49       79.43     38.35 o 
  -1   1  12     1621.38     1562.93     60.99 o 
   0   1  12     2482.27     2559.40     82.29 o 
   1   1  12     1226.41     1151.45     40.16 o 
   2   1  12      170.57      270.20     38.16 o 
   3   1  12      421.91      383.15     39.17 o 
   4   1  12      122.03      113.56     40.45 o 
   5   1  12        6.22       76.79     51.73 o 
  -5   2  12       22.24        6.13     48.76 o 
  -4   2  12       46.17       36.76     41.07 o 
  -3   2  12      690.38      659.58     36.91 o 
  -2   2  12      336.39      327.20     39.22 o 
  -1   2  12      513.94      533.59     34.74 o 
   0   2  12       65.69       95.89     34.14 o 
   1   2  12       43.13       30.86     33.94 o 
   2   2  12      789.08      893.91     38.83 o 
   3   2  12      471.77      423.06     37.65 o 
   4   2  12        0.12       55.02     39.43 o 
   5   2  12      653.42      515.65     53.96 o 
  -5   3  12       32.98       89.79     49.56 o 
  -4   3  12      182.63      172.61     42.29 o 
  -3   3  12       71.05      114.44     38.85 o 
  -2   3  12        1.48       30.82     34.16 o 
  -1   3  12       79.56       94.44     33.39 o 
   0   3  12        7.41       54.14     32.72 o 
   1   3  12      873.40      861.12     37.28 o 
   2   3  12      193.74      207.50     38.07 o 
   3   3  12       65.15       79.89     37.37 o 
   4   3  12      282.98      252.84     43.14 o 
   5   3  12        1.34       76.18     50.99 o 
  -5   4  12      119.30      144.67     46.76 o 
  -4   4  12      313.48      322.59     44.45 o 
  -3   4  12      194.61      241.54     39.32 o 
  -2   4  12       35.92       25.41     35.67 o 
  -1   4  12       21.19       52.91     32.76 o 
   0   4  12      732.05      710.13     42.88 o 
   1   4  12      308.07      323.88     35.99 o 
   2   4  12      309.87      278.48     38.45 o 
   3   4  12      495.07      443.36     39.91 o 
   4   4  12       16.25      -13.08     43.97 o 
   5   4  12       13.14       72.62     51.04 o 
  -5   5  12      164.99      167.08     53.09 o 
  -4   5  12      181.39      152.92     49.68 o 
  -3   5  12       21.50       55.57     37.23 o 
  -2   5  12       37.65       19.63     34.91 o 
  -1   5  12     1388.83     1371.50     65.73 o 
   0   5  12      243.39      255.14     33.77 o 
   1   5  12      154.08      233.62     35.74 o 
   2   5  12      408.38      391.76     37.06 o 
   3   5  12      927.59      918.60     41.63 o 
   4   5  12      646.64      641.93     45.25 o 
   5   5  12       49.77       70.26     81.56 o 
  -4   6  12        5.06       56.61     46.11 o 
  -3   6  12      816.28      816.31     39.44 o 
  -2   6  12      106.78      110.97     35.49 o 
  -1   6  12      223.83      263.91     34.45 o 
   0   6  12      321.36      319.74     35.10 o 
   1   6  12     1717.08     1717.74     48.55 o 
   2   6  12      356.13      412.02     37.52 o 
   3   6  12       31.42       55.63     38.23 o 
   4   6  12       21.30       62.44     46.09 o 
  -4   7  12      183.83      213.71     46.10 o 
  -3   7  12       22.36       65.94     39.67 o 
  -2   7  12      194.81      193.42     35.64 o 
  -1   7  12       74.75      101.69     34.66 o 
   0   7  12        0.49        7.07     33.05 o 
   1   7  12       89.27      123.85     36.00 o 
   2   7  12      190.50      203.32     36.98 o 
   3   7  12       67.50       63.69     41.13 o 
   4   7  12       26.67       12.26     48.82 o 
  -4   8  12       59.34       73.74     47.19 o 
  -3   8  12      407.69      446.24     45.20 o 
  -2   8  12      508.21      559.90     38.73 o 
  -1   8  12       37.45       71.66     35.24 o 
   0   8  12      313.11      322.76     35.59 o 
   1   8  12      105.93       95.31     36.12 o 
   2   8  12      173.12      162.11     39.02 o 
   3   8  12       33.14       60.43     40.97 o 
   4   8  12      253.89      287.41     52.21 o 
  -4   9  12      351.21      339.01     48.10 o 
  -3   9  12       82.69       88.25     51.10 o 
  -2   9  12      259.77      264.59     38.84 o 
  -1   9  12      612.25      537.82     40.90 o 
   0   9  12     1187.29     1183.67     58.23 o 
   1   9  12       33.44       52.73     37.43 o 
   2   9  12       54.82       81.89     39.50 o 
   3   9  12      533.93      555.99     42.88 o 
   4   9  12      448.50      312.00     53.61 o 
  -4  10  12       44.24      -39.21    114.53 o 
  -3  10  12      125.55       71.01     42.25 o 
  -2  10  12        0.34       23.41     42.47 o 
  -1  10  12      262.65      316.73     38.38 o 
   0  10  12        0.16       26.61     35.85 o 
   1  10  12       73.64       95.28     38.90 o 
   2  10  12        0.97       23.89     40.28 o 
   3  10  12       20.33       54.32     44.16 o 
  -3  11  12      177.29       73.29     52.44 o 
  -2  11  12       38.02       24.19     45.67 o 
  -1  11  12       44.89       64.86     40.96 o 
   0  11  12       74.93       71.44     38.39 o 
   1  11  12      324.75      329.84     41.29 o 
   2  11  12      117.86      182.17     41.69 o 
   3  11  12        9.14       52.32     43.51 o 
  -3  12  12      300.56      302.44     57.60 o 
  -2  12  12      202.51      258.03     57.05 o 
  -1  12  12       25.91       73.94     44.34 o 
   0  12  12      171.96      189.78     44.86 o 
   1  12  12      199.06      240.62     42.82 o 
   2  12  12       18.13       55.10     44.66 o 
   3  12  12        0.14       46.11     47.63 o 
  -2  13  12       46.20      124.73     50.86 o 
  -1  13  12        3.24       58.75     45.10 o 
   0  13  12        1.80       16.84     47.04 o 
   1  13  12      131.41      136.32     49.85 o 
   2  13  12       29.14       54.99     49.15 o 
  -1  14  12       12.38       61.61     46.10 o 
   0  14  12      243.64      266.85     47.04 o 
   1  14  12      157.72      138.40     51.87 o 
   2  14  12        0.04      -45.21    145.38 o 
   0  15  12       13.09       47.92     53.12 o 
  -3   0  13      691.13      573.52     50.93 o 
  -1   0  13      321.44      260.07     66.09 o 
   1   0  13     1989.38     1905.69     73.12 o 
   3   0  13        8.07       18.24     58.82 o 
  -4   1  13        4.33       55.44     42.93 o 
  -3   1  13       70.22      106.69     35.30 o 
  -2   1  13       17.47       21.92     35.72 o 
  -1   1  13      457.29      462.44     51.32 o 
   0   1  13      519.43      516.77     36.53 o 
   1   1  13      138.64       78.63     39.57 o 
   2   1  13        0.09       67.48     38.22 o 
   3   1  13      326.71      385.80     38.14 o 
   4   1  13      141.53      177.60     41.37 o 
  -4   2  13       10.04       15.85     42.98 o 
  -3   2  13      345.77      320.95     37.77 o 
  -2   2  13      129.64      189.01     38.87 o 
  -1   2  13      600.23      655.29     53.97 o 
   0   2  13      751.14      743.27     45.31 o 
   1   2  13      119.73      124.52     36.43 o 
   2   2  13      341.63      349.51     37.95 o 
   3   2  13       28.87       49.39     38.26 o 
   4   2  13      162.78      241.78     43.72 o 
  -4   3  13      294.47      264.83     43.95 o 
  -3   3  13       42.08       91.26     40.27 o 
  -2   3  13      496.55      571.62     38.74 o 
  -1   3  13     1476.84     1462.60     39.74 o 
   0   3  13     1047.48     1061.63     50.73 o 
   1   3  13      185.93      199.30     37.21 o 
   2   3  13      398.03      383.11     38.92 o 
   3   3  13      111.56      184.61     39.13 o 
   4   3  13      379.50      442.69     44.95 o 
  -4   4  13      147.39      171.64     46.12 o 
  -3   4  13       14.41       54.21     39.52 o 
  -2   4  13       32.22       -9.24     35.45 o 
  -1   4  13       16.75       50.35     33.84 o 
   0   4  13       21.67       71.17     35.06 o 
   1   4  13        0.69        2.89     37.07 o 
   2   4  13      276.11      327.00     36.90 o 
   3   4  13        4.35       -3.25     38.23 o 
   4   4  13       40.83       79.10     44.27 o 
  -4   5  13        9.49      100.25     45.30 o 
  -3   5  13       44.47       47.71     37.82 o 
  -2   5  13       88.98      103.56     35.18 o 
  -1   5  13       74.23       98.59     35.27 o 
   0   5  13      147.74      158.10     35.16 o 
   1   5  13       35.17       69.64     36.60 o 
   2   5  13      482.62      459.46     39.34 o 
   3   5  13      270.36      203.21     41.09 o 
   4   5  13        1.46       -1.99     46.24 o 
  -4   6  13       24.20       27.58     50.56 o 
  -3   6  13      421.87      472.56     41.35 o 
  -2   6  13        1.34       33.06     35.05 o 
  -1   6  13      164.57      151.86     34.58 o 
   0   6  13       28.03       16.35     35.17 o 
   1   6  13      872.53      872.67     38.87 o 
   2   6  13      315.37      301.32     37.94 o 
   3   6  13      155.83      158.09     42.18 o 
   4   6  13       24.73       31.04     48.19 o 
  -4   7  13      153.75      176.80     53.17 o 
  -3   7  13      214.91      196.96     41.58 o 
  -2   7  13        0.29      -35.94     35.94 o 
  -1   7  13      384.61      399.51     37.46 o 
   0   7  13       26.19       25.50     35.37 o 
   1   7  13      112.50      113.19     36.97 o 
   2   7  13       19.42       46.16     36.35 o 
   3   7  13      982.38      926.20     45.08 o 
   4   7  13       23.76       16.31     49.90 o 
  -4   8  13       68.98       12.85     49.63 o 
  -3   8  13      578.83      583.56     46.95 o 
  -2   8  13       41.68       67.61     38.68 o 
  -1   8  13       30.38       90.49     36.35 o 
   0   8  13       52.93       53.16     36.67 o 
   1   8  13      267.83      226.39     36.77 o 
   2   8  13        7.92       20.89     38.67 o 
   3   8  13       68.34      137.82     42.29 o 
   4   8  13       61.26      118.37     61.12 o 
  -3   9  13       24.22       -3.44     45.52 o 
  -2   9  13      423.57      448.82     41.92 o 
  -1   9  13      122.31      110.73     38.46 o 
   0   9  13      574.70      642.95     38.87 o 
   1   9  13       27.35       43.81     37.51 o 
   2   9  13      324.60      298.87     41.71 o 
   3   9  13      170.85      178.01     44.59 o 
  -3  10  13       34.69       58.93     47.00 o 
  -2  10  13      243.48      287.39     54.16 o 
  -1  10  13      112.47       97.05     39.61 o 
   0  10  13      634.15      612.49     40.68 o 
   1  10  13      150.50      197.16     40.26 o 
   2  10  13      676.88      691.82     45.26 o 
   3  10  13       22.25       58.31     44.06 o 
  -3  11  13       42.51      -48.31     59.06 o 
  -2  11  13      132.77      105.40     45.04 o 
  -1  11  13       56.13       75.57     41.09 o 
   0  11  13      604.64      563.58     40.25 o 
   1  11  13       14.69       32.75     41.73 o 
   2  11  13       31.66       81.26     43.64 o 
   3  11  13      110.97      123.22     62.60 o 
  -2  12  13        3.42      -14.73     48.51 o 
  -1  12  13        2.35       35.35     44.11 o 
   0  12  13        7.59       97.20     38.58 o 
   1  12  13      145.88       99.12     43.18 o 
   2  12  13       60.34       95.88     46.55 o 
  -1  13  13      487.52      496.25     50.12 o 
   0  13  13      119.42      154.78     42.84 o 
   1  13  13       76.15       73.96     45.12 o 
  -4   0  14       96.00      168.95     62.86 o 
  -2   0  14      131.47      146.29     48.25 o 
   0   0  14     1226.20     1101.26    110.93 o 
   2   0  14      257.07      295.24     61.97 o 
   4   0  14      117.06      139.33     63.48 o 
  -4   1  14       65.54       62.18     44.68 o 
  -3   1  14      104.08       61.81     38.17 o 
  -2   1  14      319.33      313.95     35.74 o 
  -1   1  14      453.18      492.38     40.65 o 
   0   1  14        0.05       62.79     34.41 o 
   1   1  14       51.45       67.98     36.78 o 
   2   1  14      112.91      146.76     37.04 o 
   3   1  14      627.44      668.07     44.18 o 
   4   1  14       14.27       35.95     46.91 o 
  -4   2  14      428.48      466.48     45.13 o 
  -3   2  14       79.61      104.96     39.48 o 
  -2   2  14     1569.04     1475.44     44.92 o 
  -1   2  14      121.35      172.77     35.13 o 
   0   2  14        6.43       24.64     36.70 o 
   1   2  14     1198.40     1285.43     63.35 o 
   2   2  14     1040.49     1043.13     53.99 o 
   3   2  14       18.03      -22.51     40.55 o 
   4   2  14      185.18      155.57     44.60 o 
  -4   3  14       31.01       32.17     44.48 o 
  -3   3  14        0.10        7.54     38.48 o 
  -2   3  14       27.34       52.48     39.46 o 
  -1   3  14      249.85      265.55     36.78 o 
   0   3  14     1000.62      943.29     39.81 o 
   1   3  14       96.46      121.09     36.08 o 
   2   3  14        0.77       31.20     38.64 o 
   3   3  14        0.85       51.96     39.10 o 
   4   3  14       71.47       92.14     46.38 o 
  -4   4  14        0.04      -23.98     44.38 o 
  -3   4  14        6.23       10.09     44.32 o 
  -2   4  14        0.93      -28.82     35.53 o 
  -1   4  14       79.07      120.02     36.26 o 
   0   4  14       22.44       21.76     36.82 o 
   1   4  14      221.38      233.87     38.24 o 
   2   4  14       55.04       75.34     36.54 o 
   3   4  14       39.05       72.37     42.93 o 
   4   4  14       80.47      115.22     46.01 o 
  -4   5  14       83.16       70.62     48.42 o 
  -3   5  14        0.01       62.46     41.10 o 
  -2   5  14      262.27      211.23     37.54 o 
  -1   5  14     1947.92     1875.98     51.94 o 
   0   5  14      216.60      226.88     37.65 o 
   1   5  14       11.57       77.15     36.19 o 
   2   5  14      117.85       99.92     37.31 o 
   3   5  14      649.54      672.92     44.95 o 
   4   5  14      621.09      613.83     50.94 o 
  -3   6  14      143.47      124.34     43.28 o 
  -2   6  14      368.41      258.91     38.63 o 
  -1   6  14      139.34      147.50     37.13 o 
   0   6  14       16.28       17.91     41.64 o 
   1   6  14      241.85      225.42     38.20 o 
   2   6  14      219.11      220.28     40.51 o 
   3   6  14      161.41      165.34     42.17 o 
   4   6  14      127.10       -3.57    118.52 o 
  -3   7  14        0.35       87.11     43.44 o 
  -2   7  14      167.87      170.28     40.97 o 
  -1   7  14        0.21       60.97     36.83 o 
   0   7  14      153.69      149.14     38.93 o 
   1   7  14       19.06       -4.62     37.70 o 
   2   7  14       92.20      144.19     39.69 o 
   3   7  14        0.39       35.80     43.37 o 
  -3   8  14      158.60      156.04     48.09 o 
  -2   8  14      158.92      131.06     42.11 o 
  -1   8  14       14.90        1.40     38.62 o 
   0   8  14      417.75      441.90     39.44 o 
   1   8  14      248.54      325.08     40.12 o 
   2   8  14      139.89      149.13     40.01 o 
   3   8  14       15.16       43.99     44.72 o 
  -3   9  14       78.36      105.52     46.70 o 
  -2   9  14      186.64      189.70     42.72 o 
  -1   9  14      295.05      293.46     40.67 o 
   0   9  14      393.98      355.40     40.77 o 
   1   9  14        6.50       33.11     41.39 o 
   2   9  14      637.21      592.72     44.89 o 
   3   9  14       30.07       38.46     47.33 o 
  -2  10  14        9.60       13.81     42.82 o 
  -1  10  14       10.76       56.72     40.76 o 
   0  10  14       50.71       80.14     39.28 o 
   1  10  14       11.39       32.32     42.06 o 
   2  10  14       39.25       53.09     43.61 o 
  -2  11  14      161.93      136.37     47.82 o 
  -1  11  14       33.97       24.44     42.86 o 
   0  11  14       47.99      124.47     42.09 o 
   1  11  14      108.12      147.77     42.57 o 
   2  11  14      311.56      369.94     48.53 o 
  -1  12  14        2.49       15.99     45.12 o 
   0  12  14       26.42       53.83     43.36 o 
   1  12  14      418.36      415.04     46.54 o 
  -3   0  15      173.31      141.64     57.08 o 
  -1   0  15       51.89      106.63     50.66 o 
   1   0  15      205.30      277.00     60.56 o 
   3   0  15       40.68       97.89     71.65 o 
  -3   1  15      113.22      167.39     39.58 o 
  -2   1  15      174.84      172.54     39.01 o 
  -1   1  15        7.10       45.05     41.14 o 
   0   1  15       66.11       87.07     39.14 o 
   1   1  15       59.84       93.82     41.22 o 
   2   1  15      219.89      230.29     40.62 o 
   3   1  15      182.39      226.64     47.17 o 
  -3   2  15        1.17       23.28     39.37 o 
  -2   2  15        0.07       76.16     36.16 o 
  -1   2  15      187.45      178.46     41.99 o 
   0   2  15      474.55      470.05     39.14 o 
   1   2  15        3.71       28.63     38.18 o 
   2   2  15        3.96       39.90     41.13 o 
   3   2  15        8.92       71.13     42.04 o 
  -3   3  15       97.99       56.98     40.57 o 
  -2   3  15       16.01       59.48     41.86 o 
  -1   3  15      261.25      259.83     41.49 o 
   0   3  15      492.72      515.30     38.71 o 
   1   3  15       22.19       42.08     38.59 o 
   2   3  15      307.99      335.85     41.44 o 
   3   3  15       31.38       94.85     43.17 o 
  -3   4  15        4.32       28.40     43.16 o 
  -2   4  15      115.86      137.86     39.51 o 
  -1   4  15        2.15       48.62     39.09 o 
   0   4  15      194.85      208.81     38.67 o 
   1   4  15        3.72       19.26     39.36 o 
   2   4  15      333.63      439.76     48.63 o 
   3   4  15        4.74       61.40     44.73 o 
  -3   5  15       12.84       50.84     45.66 o 
  -2   5  15       14.95       62.40     39.94 o 
  -1   5  15       90.49       80.11     39.43 o 
   0   5  15       96.26      116.56     42.19 o 
   1   5  15      330.25      299.20     40.49 o 
   2   5  15       70.67      109.08     40.99 o 
   3   5  15       25.07       43.58     44.89 o 
  -3   6  15      531.09      520.16     47.73 o 
  -2   6  15      599.94      510.28     42.33 o 
  -1   6  15      342.99      342.02     41.05 o 
   0   6  15      157.99      171.05     39.90 o 
   1   6  15      900.18      952.71     45.32 o 
   2   6  15      102.54      111.76     40.21 o 
   3   6  15        1.60      101.70     45.52 o 
  -3   7  15       19.99      131.06     60.22 o 
  -2   7  15        4.17       67.08     41.89 o 
  -1   7  15     1282.56     1178.42     54.63 o 
   0   7  15        7.37       41.11     40.65 o 
   1   7  15        5.49       68.21     40.66 o 
   2   7  15        9.39       54.29     42.90 o 
   3   7  15      474.88      391.28     55.16 o 
  -2   8  15       26.78       38.77     43.98 o 
  -1   8  15        0.38       99.25     42.13 o 
   0   8  15      103.73      160.62     40.93 o 
   1   8  15      220.19      192.04     42.02 o 
   2   8  15       90.38      117.73     43.07 o 
  -2   9  15      154.31       90.61     44.07 o 
  -1   9  15      243.93      167.46     44.36 o 
   0   9  15       53.68       95.23     41.31 o 
   1   9  15       48.21       40.42     44.04 o 
   2   9  15       23.65       -3.24     43.91 o 
  -1  10  15        8.49       73.69     44.66 o 
   0  10  15      163.34      220.76     42.31 o 
   1  10  15       70.24       78.87     44.78 o 
   0  11  15      342.99      290.55     64.29 o 
  -2   0  16      173.16      149.49     57.00 o 
   0   0  16      827.50      803.25     58.39 o 
   2   0  16       75.48       72.40     62.57 o 
  -3   1  16        6.79       55.54     42.10 o 
  -2   1  16      273.03      197.71     41.05 o 
  -1   1  16      156.37      223.87     40.15 o 
   0   1  16      235.69      217.17     43.13 o 
   1   1  16        2.37        6.24     43.37 o 
   2   1  16       14.68      -14.54     49.36 o 
   3   1  16      545.25      611.41     51.24 o 
  -3   2  16      690.84      581.49     43.60 o 
  -2   2  16      252.08      229.75     40.94 o 
  -1   2  16       43.63       84.56     44.43 o 
   0   2  16      444.45      453.42     44.29 o 
   1   2  16      175.39      205.91     40.92 o 
   2   2  16      550.84      550.70     44.38 o 
   3   2  16        4.33       42.35     50.54 o 
  -3   3  16      263.54      177.89     44.24 o 
  -2   3  16      305.88      313.22     46.25 o 
  -1   3  16       47.01       49.88     46.90 o 
   0   3  16      401.74      329.72     40.35 o 
   1   3  16      382.91      358.37     41.61 o 
   2   3  16      145.10      165.61     43.15 o 
   3   3  16       59.08      119.38     68.31 o 
  -2   4  16       41.85       88.23     45.45 o 
  -1   4  16      161.87      185.19     43.13 o 
   0   4  16        5.06        6.16     41.15 o 
   1   4  16       49.75       75.21     41.91 o 
   2   4  16       47.56       44.84     42.17 o 
  -2   5  16       45.99       72.03     40.96 o 
  -1   5  16       48.54       74.94     43.34 o 
   0   5  16      433.07      393.94     44.20 o 
   1   5  16        0.03       48.36     42.12 o 
   2   5  16      159.50      183.81     44.28 o 
  -2   6  16      399.11      368.20     43.91 o 
  -1   6  16      432.00      352.88     44.99 o 
   0   6  16       36.13       -0.93     43.87 o 
   1   6  16      399.26      379.49     43.89 o 
   2   6  16       60.32       33.06     44.35 o 
  -2   7  16        4.40        3.77     62.51 o 
  -1   7  16        5.93       33.41     43.93 o 
   0   7  16        1.66       12.73     44.24 o 
   1   7  16       59.40       59.49     43.69 o 
   2   7  16      105.21      106.28     67.98 o 
  -1   8  16        0.11      -24.02     45.38 o 
   0   8  16        0.12       73.31     43.95 o 
   1   8  16      362.15      359.82     45.52 o 
   0   9  16      115.10      138.40     53.86 o 
  -1   0  17      128.51      152.66     60.70 o 
   1   0  17      271.50      305.89     61.76 o 
  -2   1  17      208.76      225.71     44.17 o 
  -1   1  17      155.86      128.31     43.62 o 
   0   1  17       89.42       93.96     43.67 o 
   1   1  17       52.56       29.35     45.00 o 
   2   1  17        0.51       58.88     49.49 o 
  -2   2  17        1.53       55.29     47.72 o 
  -1   2  17       65.32       57.22     42.79 o 
   0   2  17        0.33       29.77     45.55 o 
   1   2  17      129.96       63.19     48.60 o 
   2   2  17       64.06       99.07     49.68 o 
  -2   3  17      115.74      187.42     69.08 o 
  -1   3  17        2.02       36.31     47.85 o 
   0   3  17       73.79      117.89     43.65 o 
   1   3  17       47.43      122.35     43.95 o 
   2   3  17      298.67      183.40    126.72 o 
  -1   4  17      331.15      324.29     45.03 o 
   0   4  17      242.86      188.27     45.40 o 
   1   4  17       40.10       86.31     43.47 o 
  -1   5  17      117.54      152.34     46.21 o 
   0   5  17       18.17       28.60     45.38 o 
   1   5  17        7.42       62.61     44.58 o 
   0   6  17      102.62      102.69     46.57 o 
                                                 
